# Supplementary material for: Long noncoding RNA Malat1 protects against osteoporosis and bone metastasis
Source: Nat Commun. 2024 Mar 16;15:2384. doi: 10.1038/s41467-024-46602-3 (PMC10944492; doi:10.1038/s41467-024-46602-3)
Supplement: Supplementary file 4 — Supplementary Data 1–5 [file 41467_2024_46602_MOESM4_ESM.xlsx]

## Sheet: Supplementary Data 1
Supplementary Data 1. Gene set enrichment analysis of human CD14+ macrophages and MGCs. NES: normalized enrichment score. p.adjust < 0.05
ID	ONTOLOGY	ID	Description	setSize	enrichmentScore	NES	p value	p.adjust	q value	rank	leading_edge	core_enrichment
GO:0030199	BP	GO:0030199	collagen fibril organization	56	0.710156	2.43892	1e-10	4.32e-08	3.4883e-08	1590	tags=52%, list=11%, signal=46%	COL1A2/LOXL2/COL3A1/GREM1/COL1A1/COL12A1/LOXL1/COL5A2/PXDN/TGFB2/AEBP1/COL5A1/ADAMTS12/LOXL4/LOX/COL27A1/CYP1B1/TGFBR1/COL18A1/P4HA1/FMOD/FKBP10/EXT1/SERPINH1/EFEMP2/LUM/BMP1/CRTAP/DDR2
GO:0071222	BP	GO:0071222	cellular response to lipopolysaccharide	185	-0.528009	-2.33855	1e-10	4.32e-08	3.4883e-08	2458	tags=42%, list=17%, signal=36%	TLR9/SBNO2/HMGB2/NOS2/IL36RN/LY96/MYD88/SRC/MALT1/IRF3/JAK2/PAF1/TRAF6/CD36/CD274/CD180/TNFSF4/DEFA1/MAP2K7/TBXA2R/RELA/TICAM1/IRAK2/CDK19/MAPK1/ARID5A/SLC7A5/CCL5/CASP1/PABPN1/CXCL1/LILRA2/TLR2/BMP6/MAP2K3/PTAFR/CARD16/NFKBIA/CD80/LILRB1/NR1D1/CXCL6/BPI/CXCL5/IL10/NFKBIB/CD86/CD55/AICDA/NFKB1/LILRB2/DEFA4/RIPK2/PF4/CXCL11/CX3CR1/LYN/ZC3H12A/TNIP1/TNFRSF1B/CCL3/TRIB1/ZFP36/CXCL10/CXCL9/PDE4B/NFKB…
GO:0071219	BP	GO:0071219	cellular response to molecule of bacterial origin	192	-0.51792	-2.3203	1e-10	4.32e-08	3.4883e-08	2458	tags=42%, list=17%, signal=36%	TLR9/TIRAP/SBNO2/HMGB2/NOS2/IL36RN/LY96/MYD88/SRC/MALT1/IRF3/JAK2/PAF1/TRAF6/CD36/CD274/CD180/TLR1/TNFSF4/DEFA1/MAP2K7/TBXA2R/RELA/TICAM1/IRAK2/CDK19/MAPK1/ARID5A/SLC7A5/CCL5/CASP1/PABPN1/CXCL1/TLR6/LILRA2/TLR2/BMP6/MAP2K3/PTAFR/CARD16/NFKBIA/CD80/LILRB1/NR1D1/CXCL6/BPI/CXCL5/IL10/NFKBIB/CD86/CD55/AICDA/NFKB1/LILRB2/DEFA4/RIPK2/PF4/CXCL11/CX3CR1/LYN/ZC3H12A/TNIP1/TNFRSF1B/CCL3/TRIB1/ZFP36/CXCL10/…
GO:0019221	BP	GO:0019221	cytokine-mediated signaling pathway	404	-0.477581	-2.29044	1e-10	4.32e-08	3.4883e-08	1406	tags=27%, list=10%, signal=25%	DUOX1/LEPR/IFITM3/ADAM17/JAK3/CSF2RA/IL10RB/CCL5/PTPN2/TXK/UGCG/NLRC5/CASP1/CXCL1/IFITM2/MX1/TNFRSF18/OSM/USP27X/IL3RA/IFNAR1/IL15RA/FCER1G/PLVAP/ACSL1/IL2RG/LILRA2/CXCR1/TRAF3IP2/USP18/IFNAR2/IRF1/ZBP1/SP100/NKIRAS2/OAS2/PLCB1/CARD16/NFKBIA/CCR3/CXCR2/LILRB1/LIMS1/SPHK1/XIAP/SPPL2B/CCL17/CXCL6/IL6ST/IFNB1/IRAK4/IL2RA/CXCL5/RABGEF1/PLP2/FOXO3/CCL7/IL2RB/LILRA5/CCRL2/CLCF1/CRLF2/LEP/LILRB2/PTPN1/R…
GO:0032496	BP	GO:0032496	response to lipopolysaccharide	290	-0.478765	-2.24592	1e-10	4.32e-08	3.4883e-08	2471	tags=39%, list=17%, signal=33%	ABCC8/TLR9/TIRAP/SBNO2/HMGB2/NOS2/IL36RN/RPL13A/LY96/MYD88/SRC/PTGFR/PALM3/MALT1/DUSP10/IRF3/JAK2/PAF1/TRAF6/CD36/CYP1A1/CD274/CD180/SLPI/AKIRIN2/IL18BP/TNFSF4/DEFA1/MAP2K7/TBXA2R/RELA/TICAM1/EDN1/IRAK2/CDK19/MAPK1/CYP27B1/ARID5A/SLC7A5/S100A8/ADAM17/CCL5/CASP1/PABPN1/CXCL1/CASP9/FOXP1/PENK/IFNAR1/LILRA2/PTGIR/TLR2/BMP6/HNRNPA0/SOD2/MAP2K3/PTAFR/CARD16/NFKBIA/CD80/LILRB1/SLC11A1/NR1D1/CXCL6/BPI/C…
GO:0002237	BP	GO:0002237	response to molecule of bacterial origin	304	-0.475	-2.23274	1e-10	4.32e-08	3.4883e-08	2471	tags=39%, list=17%, signal=33%	ABCC8/TLR9/TIRAP/SBNO2/HMGB2/NOS2/IL36RN/RPL13A/LY96/MYD88/SRC/PTGFR/PALM3/MALT1/DUSP10/IRF3/JAK2/PAF1/TRAF6/CD36/CYP1A1/CD274/CD180/SLPI/AKIRIN2/TLR1/IL18BP/TNFSF4/DEFA1/MAP2K7/TBXA2R/SSC5D/RELA/TICAM1/EDN1/IRAK2/CDK19/MAPK1/CYP27B1/ARID5A/SLC7A5/S100A8/ADAM17/CCL5/CASP1/PABPN1/CXCL1/TLR6/CASP9/FOXP1/PENK/C4B/IFNAR1/LILRA2/PTGIR/TLR2/BMP6/HNRNPA0/SOD2/MAP2K3/PTAFR/CARD16/NFKBIA/CD80/LILRB1/SLC11…
GO:0071216	BP	GO:0071216	cellular response to biotic stimulus	216	-0.490421	-2.2254	1e-10	4.32e-08	3.4883e-08	2458	tags=39%, list=17%, signal=33%	TLR9/TIRAP/SBNO2/HMGB2/NOS2/IL36RN/LY96/MYD88/SRC/MALT1/IRF3/JAK2/PAF1/TRAF6/CD36/CD274/CD180/TLR1/TNFSF4/DEFA1/MAP2K7/TBXA2R/RELA/TICAM1/EIF2AK3/IRAK2/CDK19/MAPK1/ARID5A/SLC7A5/CCL5/CASP1/PABPN1/CXCL1/TLR6/LILRA2/DDIT3/TLR2/BMP6/MAP2K3/PTAFR/CARD16/NFKBIA/CD80/LILRB1/NR1D1/CXCL6/BPI/CXCL5/IL10/NFKBIB/CD86/CD55/PPP1R15B/AICDA/NFKB1/LILRB2/DEFA4/RIPK2/PF4/CXCL11/CX3CR1/LYN/ZC3H12A/TNIP1/TNFRSF1B/C…
GO:0048018	MF	GO:0048018	receptor ligand activity	366	-0.428388	-2.04467	1e-10	4.32e-08	3.4883e-08	1332	tags=24%, list=9%, signal=22%	BMP2/IL17D/NDP/CCL5/WNT10B/SEMA6C/PTN/GAL/TNFSF15/CXCL1/PGF/WNT1/DAND5/OSM/RETN/GDF1/PENK/BMP7/BMP8B/SLURP1/AVP/FLRT2/INHA/TNFSF14/LHB/BMP6/SEMA3B/CGA/DLL1/UCN2/FAM3B/CCL17/CXCL6/GHRL/INSL3/IFNB1/CXCL5/TRH/SEMA3A/IL10/IL23A/CCL7/IL19/TIMP1/AREG/CRH/IGF1/CLCF1/GH2/LEP/HBEGF/SEMA6A/INSL4/PF4/CXCL11/CCL3/LIF/WNT4/CXCL10/CDC42EP2/PROK1/CXCL9/EFEMP1/APOA1/VEGFA/IL1RN/NAMPT/CSH1/CCL19/CRLF1/CSHL1/ENDOU…
GO:0043062	BP	GO:0043062	extracellular structure organization	264	0.471152	2.02371	1e-10	4.32e-08	3.4883e-08	1925	tags=30%, list=13%, signal=26%	MMP3/SULF1/MMP8/COL13A1/COL1A2/LOXL2/COL3A1/GREM1/COL1A1/CTSK/FAP/COL12A1/COL16A1/MMP1/LOXL1/COL5A2/MMP2/SERPINB5/COL8A2/COL15A1/PXDN/TGFB2/CAV2/COL4A2/DPP4/SERAC1/AEBP1/MMP12/AGT/COL5A1/ADAMTS12/LOXL4/LOX/COL7A1/POSTN/TIE1/KAZALD1/GPM6B/COL27A1/CYP1B1/FBLN1/COL4A1/MPZL3/PDGFRA/LAMB1/TGFBR1/COL18A1/NID2/RECK/P4HA1/CAV1/FMOD/ANTXR1/FKBP10/GAS6/EXT1/THSD4/SERPINH1/NDNF/ITGB1/LAMB2/EFEMP2/FBLN5/LUM/…
GO:0045229	BP	GO:0045229	external encapsulating structure organization	264	0.471011	2.0231	1e-10	4.32e-08	3.4883e-08	1925	tags=30%, list=13%, signal=26%	MMP3/SULF1/MMP8/COL13A1/COL1A2/LOXL2/COL3A1/GREM1/COL1A1/CTSK/FAP/COL12A1/COL16A1/MMP1/LOXL1/COL5A2/MMP2/SERPINB5/COL8A2/COL15A1/PXDN/TGFB2/CAV2/COL4A2/DPP4/SERAC1/AEBP1/MMP12/AGT/COL5A1/ADAMTS12/LOXL4/LOX/COL7A1/POSTN/TIE1/KAZALD1/GPM6B/COL27A1/CYP1B1/FBLN1/COL4A1/MPZL3/PDGFRA/LAMB1/TGFBR1/COL18A1/NID2/RECK/P4HA1/CAV1/FMOD/ANTXR1/FKBP10/GAS6/EXT1/THSD4/SERPINH1/NDNF/ITGB1/LAMB2/EFEMP2/FBLN5/LUM/…
GO:0030546	MF	GO:0030546	signaling receptor activator activity	373	-0.423163	-2.02301	1e-10	4.32e-08	3.4883e-08	1332	tags=23%, list=9%, signal=22%	BMP2/IL17D/NDP/CCL5/WNT10B/SEMA6C/PTN/GAL/TNFSF15/CXCL1/PGF/WNT1/DAND5/OSM/RETN/GDF1/PENK/BMP7/BMP8B/SLURP1/AVP/FLRT2/INHA/TNFSF14/LHB/BMP6/SEMA3B/CGA/DLL1/UCN2/FAM3B/CCL17/CXCL6/GHRL/INSL3/IFNB1/CXCL5/TRH/SEMA3A/IL10/IL23A/CCL7/IL19/TIMP1/AREG/CRH/IGF1/CLCF1/GH2/LEP/HBEGF/SEMA6A/INSL4/PF4/CXCL11/CCL3/LIF/WNT4/CXCL10/CDC42EP2/PROK1/CXCL9/EFEMP1/APOA1/VEGFA/IL1RN/NAMPT/CSH1/CCL19/CRLF1/CSHL1/ENDOU…
GO:0031349	BP	GO:0031349	positive regulation of defense response	368	-0.419723	-2.00403	1e-10	4.32e-08	3.4883e-08	1781	tags=25%, list=12%, signal=23%	AKIRIN2/FCN3/TLR1/TNFSF4/NEAT1/RELA/TICAM1/CD300A/IRAK2/CDK19/RIOK3/NLRP12/IFI35/S100A8/MEFV/FCRL3/CCL5/TXK/NLRC5/CASP1/NINJ1/GPSM3/TLR6/IRF4/OSM/PENK/USP27X/CYBA/SLC15A2/DDX60/LILRA2/EP300/FFAR3/PLSCR1/AGTR1/USP15/LDLR/TLR2/PDPK1/IRF1/ZBP1/ANKRD17/NFKBIA/LPL/HLA-G/NR1D1/XIAP/GBP5/IL6ST/CD1D/IFNB1/FFAR2/IRAK4/LRRK2/PTGS2/IL23A/S100A9/C3/LILRA5/TREML4/FYN/C2CD4A/PELI1/RIPK2/BIRC3/OTUD4/MAVS/OAS3/L…
GO:0009615	BP	GO:0009615	response to virus	341	-0.418193	-1.99531	1e-10	4.32e-08	3.4883e-08	2379	tags=30%, list=16%, signal=26%	TRIM44/MYD88/SRC/ZNFX1/NLRP9/DCLK1/SAP30BP/SETD2/TRIM25/IRF3/GBP1/CXCR4/IFIT2/JAK2/PTPRC/TRIM52/TREX1/TRIM34/GATA3/ATG7/CYP1A1/PCBP2/CLU/LILRA4/FCN3/TNFSF4/DEFA1/HERC5/IFNGR2/RELA/DDX60L/TICAM1/PLA2G10/EIF2AK2/SAMHD1/RIOK3/IFITM3/IFI44/IL10RB/CCL5/NLRC5/CASP1/ARMC5/BCL2/IFITM2/MX1/MLKL/BCL3/FOSL1/PENK/USP27X/IFNAR1/DDX60/IFIT3/SMAD3/DDIT4/PLSCR1/TRAF3IP2/TLR2/IFNAR2/IRF1/ZBP1/CRCP/OAS2/LILRB1/PIM…
GO:0030545	MF	GO:0030545	signaling receptor regulator activity	400	-0.407396	-1.96274	1e-10	4.32e-08	3.4883e-08	2105	tags=29%, list=14%, signal=26%	GPHB5/IL11/KL/TNFSF13B/THBS4/PNOC/NPFF/WNT8B/WNT3A/INHBB/TSLP/METRNL/CCL23/CMTM5/TYMP/OXT/IL18BP/TNFSF4/FGF9/FST/ARTN/CCL15/EDN1/GMFG/CLEC12B/POMC/PSPN/MRAP/BMP2/IL17D/NDP/CCL5/WNT10B/SEMA6C/PTN/GAL/TNFSF15/CXCL1/PGF/WNT1/DAND5/OSM/RETN/GDF1/PENK/BMP7/BMP8B/SLURP1/AVP/FLRT2/INHA/TNFSF14/LHB/BMP6/SEMA3B/LY6E/CGA/DLL1/UCN2/FAM3B/CCL17/CXCL6/GHRL/INSL3/IFNB1/CXCL5/TRH/SEMA3A/IL10/IL23A/CCL7/IL19/TIM…
GO:0030098	BP	GO:0030098	lymphocyte differentiation	372	-0.406366	-1.94727	1e-10	4.32e-08	3.4883e-08	1388	tags=23%, list=9%, signal=21%	LEPR/DOCK2/ADAM17/JAK3/FCRL3/PTPN2/WNT10B/PRR7/ARMC5/ACTL6B/BCL2/CD79B/RUNX2/BCL6/FOXP1/WNT1/IRF4/BCL3/JMJD6/IKZF1/LY9/IL15RA/FCER1G/HLX/RC3H1/PRELID1/IL2RG/EP300/NFIL3/TRAF3IP2/ZFPM1/ZBTB16/ST3GAL1/INHA/IRF1/PSG9/CD79A/JUNB/PNP/DLL1/CD83/CD80/HLA-G/CD1D/IFNB1/RUNX1/FGL2/IL2RA/IL10/CD86/IL23A/FOXO3/AICDA/CLCF1/LEP/LILRB2/KLF6/RIPK2/RUNX3/ZC3H12A/SOCS1/NFKBID/WNT4/SLAMF1/ID2/ARID2/EGR1/PRDM1/ZFP36…
GO:1903131	BP	GO:1903131	mononuclear cell differentiation	418	-0.399565	-1.92473	1e-10	4.32e-08	3.4883e-08	1388	tags=22%, list=9%, signal=21%	LEPR/DOCK2/ADAM17/JAK3/FCRL3/PTPN2/WNT10B/PRR7/ARMC5/ACTL6B/BCL2/CD79B/RUNX2/BCL6/FOXP1/WNT1/IRF4/BCL3/JMJD6/IKZF1/LY9/IL15RA/FCER1G/HLX/RC3H1/PRELID1/IL2RG/EP300/NFIL3/TRAF3IP2/ZFPM1/ZBTB16/ST3GAL1/INHA/IRF1/PSG9/CD79A/AGER/JUNB/PNP/DLL1/CD83/CD80/LILRB1/HLA-G/CD1D/IFNB1/RUNX1/FGL2/IL2RA/IL10/CD86/IL23A/FOXO3/AICDA/CLCF1/LEP/LILRB2/KLF6/RIPK2/RUNX3/MT1G/LYN/ZC3H12A/SOCS1/NFKBID/WNT4/ITGB8/SLAMF1…
GO:0042110	BP	GO:0042110	T cell activation	483	-0.393055	-1.91864	1e-10	4.32e-08	3.4883e-08	1250	tags=21%, list=8%, signal=20%	CCL5/PTPN2/WNT10B/PRR7/TREML2/ARMC5/BID/ACTL6B/BCL2/RUNX2/BCL6/FOXP1/WNT1/IRF4/BCL3/JMJD6/ZP4/LY9/LAX1/FCER1G/HLX/RC3H1/PRELID1/IL2RG/SMAD3/CLEC4A/TNFRSF21/TRAF3IP2/ZFPM1/ZBTB16/RAC2/TNFSF14/IRF1/LAT/PSG9/AGER/RAB27A/ICAM1/JUNB/ABL2/PNP/MAP3K8/CD83/CD80/HSH2D/LILRB1/SLC11A1/HLA-G/IL6ST/CD1D/IFNB1/RUNX1/FGL2/IL2RA/IL10/CORO1A/APBB1IP/CD86/IL23A/ITGAL/FOXO3/CD55/DOCK8/SLAMF7/IGF1/FYN/LEP/LILRB2/PEL…
GO:0032103	BP	GO:0032103	positive regulation of response to external stimulus	488	-0.391443	-1.90718	1e-10	4.32e-08	3.4883e-08	1640	tags=24%, list=11%, signal=22%	NEAT1/RELA/TICAM1/VTN/CD300A/ARTN/EDN1/IRAK2/CDK19/MAPK1/RIOK3/PRSS56/NLRP12/IFI35/S100A8/ADAM17/MEFV/FCRL3/CCL5/TXK/PTN/NLRC5/CASP1/NINJ1/PGF/GPSM3/TLR6/IRF4/OSM/USP27X/CYBA/SLC15A2/DDX60/AKIRIN1/LILRA2/SMAD3/EP300/FFAR3/PLSCR1/AGTR1/USP15/RAC2/LDLR/P2RY12/TLR2/PDPK1/TNFSF14/IRF1/ZBP1/AGER/BMP6/ANKRD17/NFKBIA/CXCR2/LPL/HLA-G/NR1D1/XIAP/GBP5/GHRL/IL6ST/CD1D/IFNB1/FFAR2/IRAK4/LRRK2/THBS1/PTGS2/IL2…
GO:0042531	BP	GO:0042531	positive regulation of tyrosine phosphorylation of STAT protein	51	-0.715169	-2.57074	1.53461e-10	6.28057e-08	5.07142e-08	1250	tags=41%, list=8%, signal=38%	CCL5/TNFRSF18/OSM/IL6ST/IL23A/IGF1/CLCF1/GH2/FYN/LEP/HES1/LYN/LIF/CSH1/CRLF1/CSHL1/IL6R/TNF/CSH2/GH1/IL6
GO:0030312	CC	GO:0030312	external encapsulating structure	453	0.406676	1.83572	1.72833e-10	6.39976e-08	5.16767e-08	1483	tags=23%, list=10%, signal=21%	MMP3/SULF1/RARRES2/MMP8/COL13A1/COL1A2/COLEC12/LOXL2/COL3A1/LAMC2/GREM1/TGFB3/COL1A1/COL12A1/TNC/CDH13/CHI3L1/COL16A1/MMP1/COL6A2/LOXL1/CDH2/COL5A2/WNT2/MMP2/COL8A2/COL15A1/PXDN/TGFB2/ACTA2/COL4A2/SERAC1/TGFB1I1/AEBP1/MMP12/AGT/COL5A1/ADAMTS12/LOXL4/LOX/LTBP2/COL7A1/MXRA5/TINAGL1/POSTN/ITGB4/FGF1/LAMA3/CTSD/KAZALD1/S100A7/CTSF/ECM1/COL27A1/COL6A3/FBLN1/COL4A1/SRPX2/LAMB3/A2M/ANGPTL2/SRPX/EDIL3/LA…
GO:0031012	CC	GO:0031012	extracellular matrix	453	0.406676	1.83572	1.72833e-10	6.39976e-08	5.16767e-08	1483	tags=23%, list=10%, signal=21%	MMP3/SULF1/RARRES2/MMP8/COL13A1/COL1A2/COLEC12/LOXL2/COL3A1/LAMC2/GREM1/TGFB3/COL1A1/COL12A1/TNC/CDH13/CHI3L1/COL16A1/MMP1/COL6A2/LOXL1/CDH2/COL5A2/WNT2/MMP2/COL8A2/COL15A1/PXDN/TGFB2/ACTA2/COL4A2/SERAC1/TGFB1I1/AEBP1/MMP12/AGT/COL5A1/ADAMTS12/LOXL4/LOX/LTBP2/COL7A1/MXRA5/TINAGL1/POSTN/ITGB4/FGF1/LAMA3/CTSD/KAZALD1/S100A7/CTSF/ECM1/COL27A1/COL6A3/FBLN1/COL4A1/SRPX2/LAMB3/A2M/ANGPTL2/SRPX/EDIL3/LA…
GO:0030198	BP	GO:0030198	extracellular matrix organization	263	0.471282	2.02169	1.9953e-10	7.05247e-08	5.69471e-08	1925	tags=30%, list=13%, signal=27%	MMP3/SULF1/MMP8/COL13A1/COL1A2/LOXL2/COL3A1/GREM1/COL1A1/CTSK/FAP/COL12A1/COL16A1/MMP1/LOXL1/COL5A2/MMP2/SERPINB5/COL8A2/COL15A1/PXDN/TGFB2/CAV2/COL4A2/DPP4/SERAC1/AEBP1/MMP12/AGT/COL5A1/ADAMTS12/LOXL4/LOX/COL7A1/POSTN/TIE1/KAZALD1/GPM6B/COL27A1/CYP1B1/FBLN1/COL4A1/MPZL3/PDGFRA/LAMB1/TGFBR1/COL18A1/NID2/RECK/P4HA1/CAV1/FMOD/ANTXR1/FKBP10/GAS6/EXT1/THSD4/SERPINH1/NDNF/ITGB1/LAMB2/EFEMP2/FBLN5/LUM/…
GO:0062023	CC	GO:0062023	collagen-containing extracellular matrix	351	0.433238	1.9093	5.66719e-10	1.916e-07	1.54713e-07	1483	tags=25%, list=10%, signal=23%	SULF1/RARRES2/MMP8/COL13A1/COL1A2/LOXL2/COL3A1/LAMC2/GREM1/TGFB3/COL1A1/COL12A1/TNC/CDH13/COL16A1/COL6A2/LOXL1/CDH2/COL5A2/WNT2/MMP2/COL8A2/COL15A1/PXDN/TGFB2/ACTA2/COL4A2/TGFB1I1/AEBP1/AGT/COL5A1/LOXL4/LOX/LTBP2/COL7A1/MXRA5/TINAGL1/POSTN/ITGB4/LAMA3/CTSD/KAZALD1/S100A7/CTSF/ECM1/COL27A1/COL6A3/FBLN1/COL4A1/SRPX2/LAMB3/A2M/ANGPTL2/SRPX/EDIL3/LAMB1/SPON1/CTSC/C1QA/F3/FN1/COL18A1/SERPINE1/WNT5B/IG…
GO:0007260	BP	GO:0007260	tyrosine phosphorylation of STAT protein	66	-0.651959	-2.44431	8.32896e-10	2.59064e-07	2.09188e-07	1344	tags=38%, list=9%, signal=35%	JAK3/CCL5/PTPN2/TNFRSF18/OSM/IL6ST/IL23A/IGF1/CLCF1/GH2/FYN/SOCS3/LEP/HES1/LYN/SOCS1/LIF/CSH1/CRLF1/CSHL1/IL6R/TNF/CSH2/GH1/IL6
GO:0030217	BP	GO:0030217	T cell differentiation	269	-0.432844	-2.01271	8.28215e-10	2.59064e-07	2.09188e-07	1388	tags=25%, list=9%, signal=23%	LEPR/DOCK2/ADAM17/JAK3/PTPN2/WNT10B/PRR7/ARMC5/ACTL6B/BCL2/RUNX2/BCL6/FOXP1/WNT1/IRF4/BCL3/JMJD6/LY9/FCER1G/HLX/RC3H1/PRELID1/IL2RG/TRAF3IP2/ZFPM1/ZBTB16/IRF1/PSG9/JUNB/PNP/CD83/CD80/HLA-G/CD1D/IFNB1/RUNX1/FGL2/IL2RA/CD86/IL23A/FOXO3/LEP/LILRB2/RIPK2/RUNX3/ZC3H12A/SOCS1/NFKBID/WNT4/ARID2/EGR1/PRDM1/ZFP36L1/ADA/CCL19/GPR183/RHOH/IL6R/NFKBIZ/RSAD2/CLEC4D/CLEC4E/NLRP3/IL1A/IL6/CCR7/IL1B
GO:0051249	BP	GO:0051249	regulation of lymphocyte activation	446	-0.377804	-1.82604	1.00236e-09	2.99783e-07	2.42068e-07	1287	tags=20%, list=9%, signal=19%	FCRL3/CCL5/PTPN2/WNT10B/GAL/BID/ACTL6B/BCL2/AHR/BCL6/IRS2/IRF4/ZP4/LAX1/IL15RA/HLX/RC3H1/PRELID1/IL2RG/BST1/TNFRSF21/ZBTB16/RAC2/INHA/TNFSF14/IRF1/LAT/PSG9/AGER/JUNB/SH3KBP1/ABL2/PNP/MAP3K8/CDKN1A/CD83/CD80/RASSF5/LILRB1/HLA-G/SAMSN1/IL6ST/CD1D/IFNB1/RUNX1/FGL2/IL2RA/IL10/CORO1A/CD86/IL23A/FOXO3/CD55/DOCK8/IGF1/CLCF1/FYN/LEP/LILRB2/CD38/PELI1/RIPK2/HES1/TNFRSF4/RUNX3/LYN/ZC3H12A/SOCS1/TNFRSF1B/NF…
GO:0007159	BP	GO:0007159	leukocyte cell-cell adhesion	361	-0.39541	-1.88779	2.12747e-09	6.12712e-07	4.94752e-07	1250	tags=21%, list=8%, signal=20%	CCL5/PTPN2/WNT10B/SLC39A8/ACTL6B/NFAT5/BCL6/ZP4/BMP7/LAX1/HLX/RC3H1/IL2RG/TNFRSF21/ZBTB16/RAC2/TNFSF14/IRF1/AGER/ICAM1/ABL2/PNP/MAP3K8/PTAFR/CD83/CD80/LRG1/LILRB1/HLA-G/IL6ST/CD1D/IFNB1/RUNX1/FGL2/IL2RA/IL10/CORO1A/CD86/IL23A/ITGAL/FOXO3/CD55/S100A9/DOCK8/SELL/IGF1/FYN/LEP/LILRB2/PELI1/RIPK2/HES1/OLR1/CX3CR1/RUNX3/LYN/ZC3H12A/TNIP1/SOCS1/NFKBID/ADORA2A/SLAMF1/ARID2/CHST2/ADA/CCL19/RHOH/NFKBIZ/TNF…
GO:0045089	BP	GO:0045089	positive regulation of innate immune response	251	-0.438019	-2.02431	2.39975e-09	6.66444e-07	5.38139e-07	2840	tags=37%, list=19%, signal=30%	NMI/MAP2K6/RPS19/KIR2DL4/RFTN1/SYK/RBM47/IFIH1/OAS1/BCL10/NLRC4/VAV1/KIR2DS2/TLR9/PSPC1/TIRAP/HMGB2/LY96/MYD88/SRC/ZNFX1/HSPA1A/IRF3/CD226/CREBBP/TRAF6/CD36/IL18RAP/LILRA4/AKIRIN2/FCN3/TLR1/RELA/TICAM1/CD300A/IRAK2/RIOK3/IFI35/MEFV/FCRL3/CCL5/TXK/NLRC5/CASP1/NINJ1/TLR6/IRF4/USP27X/CYBA/SLC15A2/DDX60/LILRA2/EP300/PLSCR1/USP15/TLR2/PDPK1/IRF1/ZBP1/ANKRD17/NFKBIA/HLA-G/NR1D1/XIAP/GBP5/CD1D/IFNB1/FFA…
GO:0042509	BP	GO:0042509	regulation of tyrosine phosphorylation of STAT protein	63	-0.659728	-2.45406	2.58402e-09	6.7536e-07	5.45338e-07	1250	tags=38%, list=8%, signal=35%	CCL5/PTPN2/TNFRSF18/OSM/IL6ST/IL23A/IGF1/CLCF1/GH2/FYN/SOCS3/LEP/HES1/LYN/SOCS1/LIF/CSH1/CRLF1/CSHL1/IL6R/TNF/CSH2/GH1/IL6
GO:0046632	BP	GO:0046632	alpha-beta T cell differentiation	107	-0.567328	-2.32064	2.69241e-09	6.7536e-07	5.45338e-07	1180	tags=33%, list=8%, signal=30%	PRR7/ARMC5/BCL2/BCL6/FOXP1/IRF4/BCL3/LY9/HLX/RC3H1/IL2RG/ZFPM1/ZBTB16/IRF1/JUNB/PNP/CD83/CD80/RUNX1/CD86/IL23A/RIPK2/RUNX3/ZC3H12A/SOCS1/NFKBID/PRDM1/ADA/CCL19/GPR183/IL6R/NFKBIZ/RSAD2/NLRP3/IL6
GO:0002831	BP	GO:0002831	regulation of response to biotic stimulus	395	-0.387067	-1.85523	2.6149e-09	6.7536e-07	5.45338e-07	2458	tags=32%, list=17%, signal=27%	IL15/NMI/MAP2K6/RPS19/KIR2DL4/RFTN1/NFE2L2/SYK/RBM47/IFIH1/OAS1/BCL10/NLRC4/VAV1/KIR2DS2/TLR9/PSPC1/TIRAP/HMGB2/TRIM44/LY96/MYD88/SRC/RNF31/ZNFX1/HSPA1A/DUSP10/IRF3/MMRN2/CD226/CREBBP/TREX1/TRAF6/SLC22A13/CD36/IL18RAP/PCBP2/CD274/CD180/LILRA4/AKIRIN2/FCN3/TLR1/HERC5/RELA/TICAM1/CD300A/IRAK2/SAMHD1/RIOK3/CLEC12B/IFI35/MEFV/FCRL3/CCL5/PTPN2/TXK/NLRC5/CASP1/NINJ1/TLR6/AHR/FOXP1/IRF4/USP27X/CYBA/SLC1…
GO:0043367	BP	GO:0043367	CD4-positive, alpha-beta T cell differentiation	80	-0.609254	-2.36316	3.42814e-09	8.07794e-07	6.52275e-07	1165	tags=36%, list=8%, signal=34%	JAK3/ARMC5/BCL6/FOXP1/IRF4/BCL3/LY9/HLX/RC3H1/IL2RG/ZFPM1/JUNB/CD83/CD80/RUNX1/CD86/IL23A/RIPK2/RUNX3/ZC3H12A/SOCS1/NFKBID/CCL19/GPR183/IL6R/NFKBIZ/RSAD2/NLRP3/IL6
GO:0002833	BP	GO:0002833	positive regulation of response to biotic stimulus	274	-0.425727	-1.98172	3.35945e-09	8.07794e-07	6.52275e-07	2840	tags=35%, list=19%, signal=29%	NMI/MAP2K6/RPS19/KIR2DL4/RFTN1/SYK/RBM47/IFIH1/OAS1/BCL10/NLRC4/VAV1/KIR2DS2/TLR9/PSPC1/TIRAP/HMGB2/LY96/MYD88/SRC/ZNFX1/HSPA1A/IRF3/MMRN2/CD226/CREBBP/TRAF6/SLC22A13/CD36/IL18RAP/CD274/CD180/LILRA4/AKIRIN2/FCN3/TLR1/RELA/TICAM1/CD300A/IRAK2/RIOK3/IFI35/MEFV/FCRL3/CCL5/TXK/NLRC5/CASP1/NINJ1/TLR6/IRF4/USP27X/CYBA/SLC15A2/DDX60/LILRA2/EP300/PLSCR1/USP15/TLR2/PDPK1/IRF1/ZBP1/BMP6/ANKRD17/NFKBIA/HLA-…
GO:0046631	BP	GO:0046631	alpha-beta T cell activation	154	-0.501009	-2.16605	3.92019e-09	8.8144e-07	7.11743e-07	2140	tags=36%, list=15%, signal=31%	JAK2/PTPRC/GLI3/RELB/GATA3/CD274/RORA/AP3D1/TNFSF4/CBLB/CD300A/DOCK2/JAK3/PRR7/ARMC5/BCL2/BCL6/FOXP1/IRF4/BCL3/LY9/HLX/RC3H1/IL2RG/CLEC4A/ZFPM1/ZBTB16/IRF1/AGER/JUNB/PNP/CD83/CD80/LILRB1/RUNX1/IL2RA/CD86/IL23A/CD55/RIPK2/RUNX3/ZC3H12A/SOCS1/NFKBID/ADORA2A/PRDM1/NKG7/ADA/CCL19/GPR183/IL6R/NFKBIZ/EBI3/RSAD2/NLRP3/IL6
GO:0005126	MF	GO:0005126	cytokine receptor binding	208	-0.460395	-2.06994	3.96738e-09	8.8144e-07	7.11743e-07	1395	tags=27%, list=9%, signal=25%	RASL11B/ADAM17/JAK3/CFLAR/CCL5/TNFSF15/BID/CXCL1/PGF/OSM/SMAD3/USP15/CCDC88A/TNFSF14/LRG1/CCL17/CXCL6/IL6ST/IFNB1/IRAK4/CXCL5/IL10/IL23A/CCL7/CCRL2/CLCF1/GH2/PF4/CXCL11/CX3CR1/CCL3/LIF/CXCL10/CXCL9/VEGFA/IL1RN/CSH1/CCL19/CRLF1/CSHL1/IL6R/CXCL2/TNF/EBI3/CCL4/PPBP/CXCL3/CSH2/IL1A/GH1/IL6/TRAF1/CCL20/CXCL14/IL1B/PRL
GO:0030020	MF	GO:0030020	extracellular matrix structural constituent conferring tensile strength	38	0.74573	2.35362	4.49997e-09	9.71994e-07	7.84864e-07	703	tags=45%, list=5%, signal=43%	COL13A1/COL1A2/COL3A1/COL1A1/COL12A1/COL16A1/COL6A2/COL5A2/COL8A2/COL15A1/COL4A2/COL5A1/COL7A1/COL27A1/COL6A3/COL4A1/COL18A1
GO:0140546	BP	GO:0140546	defense response to symbiont	255	-0.429235	-1.9853	5.09472e-09	1.07072e-06	8.64581e-07	2379	tags=30%, list=16%, signal=25%	TRIM44/MYD88/ZNFX1/NLRP9/SETD2/TRIM25/IRF3/GBP1/IFIT2/PTPRC/TRIM52/TREX1/TRIM34/ATG7/PCBP2/LILRA4/FCN3/DEFA1/HERC5/IFNGR2/RELA/DDX60L/TICAM1/PLA2G10/EIF2AK2/SAMHD1/RIOK3/IFITM3/IL10RB/NLRC5/CASP1/ARMC5/BCL2/IFITM2/MX1/MLKL/USP27X/DDX60/IFIT3/DDIT4/PLSCR1/TRAF3IP2/TLR2/IFNAR2/IRF1/ZBP1/CRCP/OAS2/LILRB1/IFNB1/FGL2/IL23A/PMAIP1/AICDA/MX2/APOBEC3B/RNASE2/DDX17/MAVS/OAS3/ZC3H12A/ISG15/CXCL10/IRF7/ISG2…
GO:0002366	BP	GO:0002366	leukocyte activation involved in immune response	249	-0.425506	-1.96351	5.35166e-09	1.09512e-06	8.84284e-07	2114	tags=32%, list=14%, signal=28%	PTPRC/PRAM1/TREX1/RELB/CBL/GATA3/SLC18A2/SCNN1B/RORA/CD180/PGLYRP1/TNFSF4/TICAM1/CD300A/DYSF/LCP1/ATAD5/IFI35/GAB2/STXBP2/DOCK2/JAK3/GAPT/BCL6/FOXP1/IRF4/BCL3/LY9/FCER1G/HLX/RC3H1/VAMP2/LILRA2/ZFPM1/RAC2/ST3GAL1/PDPK1/LAT/RAB27A/ICAM1/JUNB/MILR1/PTAFR/NBN/DLL1/CD80/LILRB1/SLC11A1/IFNB1/FGL2/RABGEF1/IL10/CORO1A/APBB1IP/CD86/IL23A/ITGAL/AICDA/CLCF1/RIPK2/CX3CR1/LYN/ZC3H12A/CCL3/DNASE1L3/NFKBID/SLAM…
GO:0051607	BP	GO:0051607	defense response to virus	254	-0.430745	-1.99089	5.7861e-09	1.15366e-06	9.31554e-07	2379	tags=30%, list=16%, signal=26%	TRIM44/MYD88/ZNFX1/NLRP9/SETD2/TRIM25/IRF3/GBP1/IFIT2/PTPRC/TRIM52/TREX1/TRIM34/ATG7/PCBP2/LILRA4/FCN3/DEFA1/HERC5/IFNGR2/RELA/DDX60L/TICAM1/PLA2G10/EIF2AK2/SAMHD1/RIOK3/IFITM3/IL10RB/NLRC5/CASP1/ARMC5/BCL2/IFITM2/MX1/MLKL/USP27X/DDX60/IFIT3/DDIT4/PLSCR1/TRAF3IP2/TLR2/IFNAR2/IRF1/ZBP1/CRCP/OAS2/LILRB1/IFNB1/FGL2/IL23A/PMAIP1/AICDA/MX2/APOBEC3B/RNASE2/DDX17/MAVS/OAS3/ZC3H12A/ISG15/CXCL10/IRF7/ISG2…
GO:0005201	MF	GO:0005201	extracellular matrix structural constituent	142	0.525515	2.11779	6.65948e-09	1.2946e-06	1.04536e-06	1482	tags=35%, list=10%, signal=31%	COL13A1/COL1A2/COL3A1/LAMC2/COL1A1/COL12A1/TNC/CHI3L1/COL16A1/COL6A2/COL5A2/COL8A2/COL15A1/PXDN/COL4A2/AEBP1/COL5A1/LTBP2/COL7A1/MXRA5/TINAGL1/POSTN/LAMA3/ECM1/COL27A1/COL6A3/FBLN1/COL4A1/SRPX2/LAMB3/SRPX/EDIL3/LAMB1/SPON1/FN1/COL18A1/IGFBP7/NID2/SPARC/FMOD/TUFT1/THSD4/THBS2/PCOLCE/LAMB2/EFEMP2/FBLN5/LUM/COL17A1
GO:0002819	BP	GO:0002819	regulation of adaptive immune response	174	-0.482781	-2.12961	8.07862e-09	1.51613e-06	1.22424e-06	2254	tags=33%, list=15%, signal=28%	MALT1/DUSP10/SIRT1/CD226/JAK2/PTPRC/TNFSF13B/TRAF6/SLC22A13/GATA3/FOXJ1/CD274/AKIRIN2/TNFSF4/CD1A/ARID5A/ATAD5/FCER2/JAK3/CD1B/AHR/BCL6/HLX/RC3H1/IRF1/AGER/JUNB/CD80/LILRB1/SLC11A1/HLA-G/SAMSN1/IL6ST/CD1D/IFNB1/IL10/IL23A/CD55/C3/CLCF1/RIPK2/ZC3H12A/TNFRSF1B/NFKBID/SLAMF1/IRF7/IL1RL1/RIF1/ADA/CCL19/NFKBIZ/TNF/RSAD2/NLRP3/TNFAIP3/IL6/IL1B
GO:0002250	BP	GO:0002250	adaptive immune response	391	-0.374006	-1.79153	8.189e-09	1.51613e-06	1.22424e-06	2194	tags=28%, list=15%, signal=24%	SIRT1/VTCN1/CD226/JAK2/PTPRC/LAIR1/TREX1/TNFSF13B/RELB/TRAF6/SLC22A13/GATA3/FOXJ1/BTN3A2/CD274/RORA/CLU/MCOLN2/AKIRIN2/LILRB3/IL18BP/TNFSF4/BTN3A3/CLEC4M/CD1A/ARID5A/ATAD5/ADAM17/FCER2/JAK3/GAPT/CD1B/TXK/PRR7/CD79B/AHR/BCL6/IRF4/BTNL8/BCL3/C4B/LY9/LAX1/FCER1G/HLX/RC3H1/CLEC4A/TNFRSF21/TRAF3IP2/IRF1/LAT/PSG9/RNF19B/CD79A/AGER/RAB27A/JUNB/TREM1/NBN/CD80/SIGLEC10/LILRB1/SLC11A1/FCAMR/NFKB2/HLA-G/SAM…
GO:0005125	MF	GO:0005125	cytokine activity	171	-0.487777	-2.13847	9.09253e-09	1.64427e-06	1.32771e-06	1332	tags=30%, list=9%, signal=27%	BMP2/IL17D/NDP/CCL5/WNT10B/TNFSF15/CXCL1/WNT1/OSM/GDF1/BMP7/BMP8B/SLURP1/INHA/TNFSF14/BMP6/FAM3B/CCL17/CXCL6/IFNB1/CXCL5/IL10/IL23A/CCL7/IL19/TIMP1/AREG/CLCF1/PF4/CXCL11/CCL3/LIF/WNT4/CXCL10/CXCL9/VEGFA/IL1RN/NAMPT/CCL19/CRLF1/CXCL2/TNF/EBI3/CCL4/PPBP/CXCL3/IL1A/IL6/CCL20/CXCL14/IL1B
GO:0005581	CC	GO:0005581	collagen trimer	72	0.627189	2.25201	1.08759e-08	1.87936e-06	1.51754e-06	1482	tags=39%, list=10%, signal=35%	COL13A1/COL1A2/COLEC12/COL3A1/COL1A1/COL12A1/COL16A1/COL6A2/COL5A2/MSR1/COL8A2/COL15A1/COL4A2/COL5A1/MARCO/LOX/COL7A1/COL27A1/COL6A3/COL4A1/C1QA/COL18A1/CCBE1/C1QTNF5/C1QC/EDA/LUM/COL17A1
GO:0001819	BP	GO:0001819	positive regulation of cytokine production	424	-0.369183	-1.77906	1.07816e-08	1.87936e-06	1.51754e-06	2471	tags=32%, list=17%, signal=27%	ABCC8/TLR9/TIRAP/HMGB2/NOS2/LY96/MYD88/SRC/NLRP9/ORM2/ANXA1/RIPK1/HSPA1A/SETD2/MALT1/IRF3/SIRT1/VTCN1/CD226/JAK2/IL1RAP/PTPRC/WNT3A/TRAF6/CD36/GATA3/TWIST1/ROCK2/BTN3A2/CD274/RORA/PYDC1/TSLP/CLU/MCOLN2/AKIRIN2/TLR1/TNFSF4/PANX1/RELA/TICAM1/EIF2AK3/EIF2AK2/RIOK3/GSDMD/ARID5A/CD58/SLC7A5/NLRP12/ADAM17/MEFV/IL17D/TXK/CASP1/GPSM3/TLR6/HPSE/FOXP1/IRF4/ALOX15B/BCL3/ORM1/OSM/TMEM106A/LY9/CYBA/FCER1G/TNX…
GO:0050900	BP	GO:0050900	leukocyte migration	330	-0.389627	-1.84628	1.17897e-08	1.99297e-06	1.60928e-06	1202	tags=27%, list=8%, signal=25%	CD300A/ITGA4/ARTN/CCL15/EDN1/MAPK1/PRSS56/NLRP12/S100A8/ADAM17/CCL5/PTN/CXCL1/NINJ1/CYP7B1/PGF/GPSM3/TNFRSF18/FCER1G/PLVAP/AKIRIN1/B4GALT1/ASB2/BST1/CXCR1/RAC2/P2RY12/HRH1/TNFSF14/AGER/ICAM1/ABL2/TREM1/PTAFR/PLCB1/CXCR2/CCL17/CXCL6/FFAR2/IRAK4/CXCL5/RABGEF1/THBS1/MYO1G/IL10/CORO1A/IL23A/ITGAL/CCL7/S100A9/DOCK8/SELL/CYP19A1/FYN/LEP/PF4/CXCL11/CX3CR1/FLT1/LYN/CCL3/SLAMF1/CXCL10/CHST2/C5AR1/CXCL9/VE…
GO:0002263	BP	GO:0002263	cell activation involved in immune response	252	-0.421478	-1.94765	1.21274e-08	2.00644e-06	1.62016e-06	2114	tags=31%, list=14%, signal=27%	PTPRC/PRAM1/TREX1/RELB/CBL/GATA3/SLC18A2/SCNN1B/RORA/CD180/PGLYRP1/TNFSF4/TICAM1/CD300A/DYSF/LCP1/ATAD5/IFI35/GAB2/STXBP2/DOCK2/JAK3/GAPT/BCL6/FOXP1/IRF4/BCL3/LY9/FCER1G/HLX/RC3H1/VAMP2/LILRA2/ZFPM1/RAC2/ST3GAL1/PDPK1/LAT/RAB27A/ICAM1/JUNB/MILR1/PTAFR/NBN/DLL1/CD80/LILRB1/SLC11A1/IFNB1/FGL2/RABGEF1/IL10/CORO1A/APBB1IP/CD86/IL23A/ITGAL/AICDA/CLCF1/RIPK2/CX3CR1/LYN/ZC3H12A/CCL3/DNASE1L3/NFKBID/SLAM…
GO:0002757	BP	GO:0002757	immune response-activating signaling pathway	343	-0.384075	-1.83347	1.54433e-08	2.50182e-06	2.02016e-06	2967	tags=37%, list=20%, signal=30%	FCHO1/RTN4/BRAF/DUSP22/CSK/TRIL/WNK1/BAG6/NMI/MAP2K6/RFTN1/BTNL9/SYK/SH2B2/IFIH1/OAS1/BCL10/NLRC4/VAV1/KIR2DS2/TLR9/TIRAP/PRKCB/LY96/MYD88/SRC/RNF31/ELF1/HSPA1A/MALT1/IRF3/GBP1/VTCN1/CD226/CREBBP/PTPRC/PRAM1/TRAF6/CD36/GATA3/PRKCH/BTN3A2/LILRA4/GPR32/FCN3/TLR1/BTN2A3P/BTN3A3/CBLB/RELA/TICAM1/CD300A/IRAK2/MAPK1/PLEKHA1/RIOK3/IFI35/MEFV/KHDRBS1/FCRL3/PTPN2/TXK/CASP1/NINJ1/BCL2/CD79B/TLR6/FOXP1/LCP2…
GO:0002764	BP	GO:0002764	immune response-regulating signaling pathway	366	-0.379329	-1.81051	2.0668e-08	3.27988e-06	2.64843e-06	2967	tags=37%, list=20%, signal=30%	FCHO1/RTN4/BRAF/DUSP22/CSK/TRIL/WNK1/BAG6/NMI/MAP2K6/MAPK10/RFTN1/BTNL9/SYK/SH2B2/IFIH1/OAS1/BCL10/NLRC4/VAV1/KIR2DS2/TLR9/TIRAP/PRKCB/LY96/MYD88/SRC/RNF31/ELF1/HSPA1A/MALT1/IRF3/GBP1/VTCN1/CD226/CREBBP/PTPRC/PRAM1/TRAF6/CD36/GATA3/PRKCH/BTN3A2/LILRA4/GPR32/FCN3/TLR1/BTN2A3P/BTN3A3/CBLB/MAP2K7/RELA/TICAM1/CD300A/IRAK2/MAPK1/PLEKHA1/RIOK3/CLEC12B/IFI35/MEFV/KHDRBS1/FCRL3/PTPN2/TXK/CASP1/NINJ1/BCL2…
GO:0050863	BP	GO:0050863	regulation of T cell activation	338	-0.389491	-1.86203	2.39007e-08	3.71704e-06	3.00143e-06	1250	tags=21%, list=8%, signal=20%	CCL5/PTPN2/WNT10B/BID/ACTL6B/BCL6/IRF4/ZP4/LAX1/HLX/RC3H1/PRELID1/IL2RG/TNFRSF21/ZBTB16/RAC2/TNFSF14/IRF1/LAT/PSG9/AGER/JUNB/ABL2/PNP/MAP3K8/CD83/CD80/LILRB1/HLA-G/IL6ST/CD1D/IFNB1/RUNX1/FGL2/IL2RA/IL10/CORO1A/CD86/IL23A/FOXO3/CD55/DOCK8/IGF1/FYN/LEP/LILRB2/PELI1/RIPK2/HES1/RUNX3/LYN/ZC3H12A/SOCS1/TNFRSF1B/NFKBID/ADORA2A/SLAMF1/ARID2/PRDM1/ADA/CCL19/RHOH/NFKBIZ/EBI3/VCAM1/NLRP3/IL1A/IL6/CCR7/IL1B…
GO:0002822	BP	GO:0002822	regulation of adaptive immune response based on somatic recombination of immune receptors built from immunoglobulin superfamily domains	159	-0.475986	-2.0718	2.45414e-08	3.74184e-06	3.02145e-06	2144	tags=31%, list=15%, signal=27%	CD226/JAK2/PTPRC/TNFSF13B/TRAF6/SLC22A13/GATA3/FOXJ1/CD274/TNFSF4/CD1A/ARID5A/ATAD5/FCER2/JAK3/CD1B/AHR/BCL6/HLX/RC3H1/AGER/JUNB/CD80/LILRB1/SLC11A1/HLA-G/CD1D/IFNB1/IL10/IL23A/CD55/C3/CLCF1/RIPK2/ZC3H12A/TNFRSF1B/NFKBID/SLAMF1/IL1RL1/RIF1/ADA/CCL19/NFKBIZ/TNF/RSAD2/NLRP3/TNFAIP3/IL6/IL1B
GO:0046651	BP	GO:0046651	lymphocyte proliferation	262	-0.419816	-1.95033	2.72301e-08	4.07194e-06	3.288e-06	2195	tags=32%, list=15%, signal=27%	CHRNB2/VTCN1/PLA2G2E/JAK2/PTPRC/ZNF335/TNFSF13B/WNT3A/TRAF6/FOXJ1/SFTPD/CD274/PSMB10/CD180/SH2D2A/TNFSF4/CBLB/TICAM1/CD300A/ATAD5/DOCK2/JAK3/FCRL3/GAPT/CCL5/GAL/ARMC5/BID/BCL2/AHR/BCL6/IRS2/ZP4/RC3H1/BST1/TNFRSF21/PURA/RAC2/TNFSF14/IRF1/CD79A/AGER/PNP/CDKN1A/CD80/RASSF5/LILRB1/SLC11A1/HLA-G/IL6ST/CD1D/IFNB1/IL2RA/IL10/CORO1A/CD86/IL23A/CD55/DOCK8/IGF1/CLCF1/FYN/LEP/LILRB2/CD38/PELI1/RIPK2/HES1/TN…
GO:0002218	BP	GO:0002218	activation of innate immune response	193	-0.448788	-2.00741	3.09852e-08	4.54606e-06	3.67084e-06	2646	tags=36%, list=18%, signal=30%	IFIH1/OAS1/BCL10/NLRC4/KIR2DS2/TLR9/PSPC1/TIRAP/LY96/MYD88/SRC/ZNFX1/HSPA1A/IRF3/CREBBP/TRAF6/CD36/LILRA4/FCN3/TLR1/RELA/TICAM1/CD300A/IRAK2/RIOK3/IFI35/MEFV/FCRL3/CASP1/NINJ1/TLR6/IRF4/CYBA/SLC15A2/DDX60/LILRA2/EP300/USP15/TLR2/PDPK1/IRF1/ZBP1/ANKRD17/NFKBIA/NR1D1/XIAP/FFAR2/IRAK4/TREML4/FYN/PELI1/RIPK2/BIRC3/OTUD4/MAVS/OAS3/LYN/TNIP1/COLEC11/IRF7/IRAK3/NFKBIZ/TNF/TNIP3/RSAD2/CLEC4E/OASL/NLRP3/T…
GO:0002758	BP	GO:0002758	innate immune response-activating signaling pathway	172	-0.464741	-2.04109	3.28525e-08	4.73076e-06	3.81999e-06	2840	tags=40%, list=19%, signal=33%	NMI/MAP2K6/RFTN1/SYK/IFIH1/OAS1/BCL10/NLRC4/KIR2DS2/TLR9/TIRAP/LY96/MYD88/SRC/HSPA1A/IRF3/CREBBP/TRAF6/CD36/LILRA4/FCN3/TLR1/RELA/TICAM1/CD300A/IRAK2/RIOK3/IFI35/MEFV/FCRL3/CASP1/NINJ1/TLR6/IRF4/CYBA/SLC15A2/DDX60/LILRA2/EP300/USP15/TLR2/PDPK1/IRF1/ANKRD17/NFKBIA/NR1D1/XIAP/FFAR2/IRAK4/TREML4/FYN/PELI1/RIPK2/BIRC3/OTUD4/OAS3/LYN/TNIP1/COLEC11/IRF7/IRAK3/NFKBIZ/TNF/TNIP3/RSAD2/CLEC4E/OASL/NLRP3/TN…
GO:0002696	BP	GO:0002696	positive regulation of leukocyte activation	333	-0.381926	-1.81426	3.72338e-08	5.26419e-06	4.25071e-06	1287	tags=22%, list=9%, signal=20%	FCRL3/CCL5/WNT10B/ACTL6B/BCL2/TLR6/BCL6/IRS2/ZP4/IL15RA/HLX/IL2RG/BST1/ZBTB16/TNFSF14/AGER/SH3KBP1/ABL2/PNP/MAP3K8/PTAFR/CDKN1A/CD83/CD80/LILRB1/HLA-G/IL6ST/CD1D/RUNX1/IL2RA/LRRK2/THBS1/IL10/CORO1A/CD86/IL23A/FOXO3/CD55/DOCK8/IGF1/CLCF1/FYN/CRLF2/LEP/LILRB2/CD38/PELI1/RIPK2/HES1/TNFRSF4/RUNX3/LYN/SOCS1/CCL3/NFKBID/SLAMF1/ARID2/IL1RL1/RIF1/ADA/CCL19/GPR183/RHOH/NFKBIZ/TNF/EBI3/VCAM1/CLEC4D/NLRP3/I…
GO:0045088	BP	GO:0045088	regulation of innate immune response	319	-0.38567	-1.82208	3.92408e-08	5.44886e-06	4.39983e-06	2840	tags=33%, list=19%, signal=27%	NMI/MAP2K6/RPS19/KIR2DL4/RFTN1/NFE2L2/SYK/RBM47/IFIH1/OAS1/BCL10/NLRC4/VAV1/KIR2DS2/TLR9/PSPC1/TIRAP/HMGB2/LY96/MYD88/SRC/ZNFX1/HSPA1A/DUSP10/IRF3/CD226/CREBBP/TREX1/TRAF6/CD36/IL18RAP/LILRA4/AKIRIN2/FCN3/TLR1/RELA/TICAM1/CD300A/IRAK2/SAMHD1/RIOK3/CLEC12B/IFI35/MEFV/FCRL3/CCL5/PTPN2/TXK/NLRC5/CASP1/NINJ1/TLR6/IRF4/USP27X/CYBA/SLC15A2/DDX60/LILRA2/EP300/PLSCR1/USP18/USP15/TLR2/PDPK1/IRF1/ZBP1/ANKR…
GO:0050867	BP	GO:0050867	positive regulation of cell activation	346	-0.381636	-1.82126	4.80694e-08	6.55768e-06	5.29518e-06	1287	tags=22%, list=9%, signal=21%	FCRL3/CCL5/WNT10B/ACTL6B/PLEK/BCL2/TLR6/BCL6/IRS2/ZP4/IL15RA/HLX/GP1BB/IL2RG/LILRA2/BST1/ZBTB16/TNFSF14/AGER/SH3KBP1/ABL2/PNP/MAP3K8/PTAFR/CDKN1A/CD83/CD80/LILRB1/HLA-G/IL6ST/CD1D/RUNX1/IL2RA/LRRK2/THBS1/IL10/CORO1A/CD86/IL23A/FOXO3/CD55/DOCK8/LILRA5/IGF1/CLCF1/FYN/CRLF2/LEP/LILRB2/CD38/PELI1/RIPK2/HES1/TNFRSF4/RUNX3/LYN/SOCS1/CCL3/NFKBID/SLAMF1/ARID2/IL1RL1/RIF1/ADA/CCL19/GPR183/RHOH/NFKBIZ/TNF/…
GO:0006399	BP	GO:0006399	tRNA metabolic process	148	0.499279	2.02099	5.99658e-08	8.03955e-06	6.49176e-06	5456	tags=67%, list=37%, signal=43%	RPP25/TRUB1/OSGEPL1/EARS2/PUS7/TSEN2/TRMT61B/THUMPD2/TRMT11/TP53RK/FARSB/NARS2/QTRT1/FAM98A/ELAC2/GTPBP3/GRSF1/MTFMT/TSEN15/DTWD2/PTCD1/TRNT1/WDR6/POP1/DUS4L/NSUN6/VARS2/RPUSD4/DDX1/PUS1/POP7/PARS2/METTL2A/IARS2/ADAT2/MOCS3/DARS2/TRMT61A/FTSJ1/SEPSECS/PSTK/THADA/TRIT1/PUS10/LCMT2/RPP38/TRMT2A/LARS2/DTD1/CARS2/TARBP1/TRMT6/NSUN2/TRMU/SARS2/LRRC47/BCDIN3D/TRUB2/SSB/ALKBH1/TYW3/ANG/CDKAL1/PUSL1/ELP3…
GO:0035710	BP	GO:0035710	CD4-positive, alpha-beta T cell activation	102	-0.54299	-2.20737	6.33358e-08	8.20832e-06	6.62803e-06	1165	tags=31%, list=8%, signal=29%	ARMC5/BCL6/FOXP1/IRF4/BCL3/LY9/HLX/RC3H1/IL2RG/ZFPM1/AGER/JUNB/CD83/CD80/RUNX1/IL2RA/CD86/IL23A/CD55/RIPK2/RUNX3/ZC3H12A/SOCS1/NFKBID/NKG7/CCL19/GPR183/IL6R/NFKBIZ/RSAD2/NLRP3/IL6
GO:0032943	BP	GO:0032943	mononuclear cell proliferation	268	-0.408527	-1.899	6.28553e-08	8.20832e-06	6.62803e-06	2195	tags=31%, list=15%, signal=27%	CHRNB2/VTCN1/PLA2G2E/JAK2/PTPRC/ZNF335/TNFSF13B/WNT3A/TRAF6/FOXJ1/SFTPD/CD274/PSMB10/CD180/SH2D2A/TNFSF4/CBLB/TICAM1/CD300A/ATAD5/DOCK2/JAK3/FCRL3/GAPT/CCL5/GAL/ARMC5/BID/BCL2/AHR/BCL6/IRS2/ZP4/RC3H1/BST1/TNFRSF21/PURA/RAC2/TNFSF14/IRF1/CD79A/AGER/PNP/CDKN1A/CD80/RASSF5/LILRB1/SLC11A1/HLA-G/IL6ST/CD1D/IFNB1/IL2RA/IL10/CORO1A/CD86/IL23A/CD55/DOCK8/IGF1/CLCF1/FYN/LEP/LILRB2/CD38/PELI1/RIPK2/HES1/TN…
GO:0002292	BP	GO:0002292	T cell differentiation involved in immune response	71	-0.603554	-2.27973	6.54897e-08	8.34832e-06	6.74109e-06	1096	tags=35%, list=7%, signal=33%	BCL6/FOXP1/IRF4/BCL3/LY9/FCER1G/HLX/RC3H1/ZFPM1/JUNB/CD80/FGL2/CD86/IL23A/RIPK2/ZC3H12A/NFKBID/CCL19/GPR183/IL6R/NFKBIZ/CLEC4D/CLEC4E/NLRP3/IL6
GO:0002221	BP	GO:0002221	pattern recognition receptor signaling pathway	156	-0.475857	-2.05951	6.73855e-08	8.45144e-06	6.82435e-06	1833	tags=31%, list=12%, signal=27%	LILRA4/FCN3/TLR1/RELA/TICAM1/CD300A/IRAK2/RIOK3/IFI35/MEFV/FCRL3/CASP1/NINJ1/TLR6/IRF4/CYBA/SLC15A2/DDX60/LILRA2/USP15/TLR2/PDPK1/IRF1/ANKRD17/NFKBIA/NR1D1/XIAP/FFAR2/IRAK4/TREML4/PELI1/RIPK2/BIRC3/OTUD4/OAS3/LYN/TNIP1/COLEC11/IRF7/IRAK3/NFKBIZ/TNF/TNIP3/RSAD2/CLEC4E/OASL/NLRP3/TNFAIP3
GO:1903037	BP	GO:1903037	regulation of leukocyte cell-cell adhesion	327	-0.381571	-1.80891	7.66718e-08	9.39812e-06	7.58877e-06	1250	tags=20%, list=8%, signal=19%	CCL5/PTPN2/WNT10B/ACTL6B/NFAT5/BCL6/ZP4/LAX1/HLX/RC3H1/IL2RG/TNFRSF21/ZBTB16/TNFSF14/IRF1/AGER/ABL2/PNP/MAP3K8/PTAFR/CD83/CD80/LILRB1/HLA-G/IL6ST/CD1D/IFNB1/RUNX1/FGL2/IL2RA/IL10/CORO1A/CD86/IL23A/FOXO3/CD55/DOCK8/IGF1/FYN/LEP/LILRB2/PELI1/RIPK2/HES1/RUNX3/LYN/ZC3H12A/SOCS1/NFKBID/ADORA2A/SLAMF1/ARID2/CHST2/ADA/CCL19/RHOH/NFKBIZ/TNF/EBI3/VCAM1/NLRP3/IL1A/IL6/CCR7/IL1B/IDO1
GO:0002253	BP	GO:0002253	activation of immune response	401	-0.363185	-1.74913	7.73508e-08	9.39812e-06	7.58877e-06	2478	tags=29%, list=17%, signal=25%	C8G/TLR9/PSPC1/TIRAP/PRKCB/LY96/MYD88/SRC/RNF31/ZNFX1/ELF1/HSPA1A/MALT1/IRF3/GBP1/VTCN1/CD226/CREBBP/PTPRC/PRAM1/TREX1/TRAF6/CD36/GATA3/PRKCH/BTN3A2/CLU/LILRA4/GPR32/FCN3/TLR1/BTN2A3P/BTN3A3/CBLB/RELA/TICAM1/CD300A/IRAK2/MAPK1/PLEKHA1/RIOK3/IFI35/MEFV/KHDRBS1/FCRL3/PTPN2/TXK/CASP1/NINJ1/BCL2/CD79B/TLR6/FOXP1/LCP2/IRF4/BTNL8/C4B/CYBA/LAX1/SLC15A2/FCER1G/DDX60/RC3H1/LILRA2/KCNN4/EP300/TNFRSF21/PLSC…
GO:0050727	BP	GO:0050727	regulation of inflammatory response	325	-0.380455	-1.80163	8.76904e-08	1.04905e-05	8.47082e-06	1455	tags=24%, list=10%, signal=22%	NLRP12/IFI35/S100A8/CALCRL/MEFV/CCL5/PTPN2/SLC39A8/CASP1/NINJ1/GPSM3/BCL6/FOXP1/AOAH/OSM/NR1D2/BST1/SMAD3/FFAR3/AGTR1/USP18/LDLR/TLR2/ZBP1/AGER/CARD16/NFKBIA/SIGLEC10/LPL/NR1D1/SPHK1/XIAP/GHRL/IL6ST/FFAR2/IL2RA/LRRK2/RABGEF1/PTGS2/IL10/IL23A/BRD4/S100A9/C3/LILRA5/IGF1/CYP19A1/FYN/NFKB1/SOCS3/C2CD4A/BIRC3/LYN/TNIP1/TNFRSF1B/CCL3/DNASE1L3/ADORA2A/ZFP36/IL1RL1/APOA1/NKG7/IER3/ADA/PTGES/FPR2/LGALS2/N…
GO:0042742	BP	GO:0042742	defense response to bacterium	218	-0.433769	-1.96668	1.04978e-07	1.23683e-05	9.9871e-06	1955	tags=27%, list=13%, signal=24%	WFDC3/SCNN1B/SFTPD/RPL39/SLPI/PGLYRP1/AKIRIN2/DEFA1/RNASE8/SSC5D/SLC30A1/PPP1R11/GSDMD/S100A8/ADAM17/RNASE11/TLR6/FOXP1/BCL3/CYBA/FCER1G/GNLY/TLR2/ANKRD17/TREM1/PRB3/OAS2/PI3/SLC11A1/RNASE3/CXCL6/BPI/GBP4/IL10/IL23A/ADAMTS5/S100A9/AICDA/DEFA4/RIPK2/MAVS/OAS3/ISG15/C5AR1/FPR2/IL6R/NFKBIZ/CFP/TNF/PPBP/CLEC4D/CLEC4E/PLAC8/IL6/PRG2/DEFA3/CCL20/S100A12/IL1B
GO:0002675	BP	GO:0002675	positive regulation of acute inflammatory response	25	-0.79071	-2.40622	1.07055e-07	1.24248e-05	1.00328e-05	1035	tags=48%, list=7%, signal=45%	OSM/FFAR3/IL6ST/FFAR2/PTGS2/C3/C2CD4A/CNR1/TNF/IL6/CCR7/IL1B
GO:0002286	BP	GO:0002286	T cell activation involved in immune response	98	-0.54528	-2.19889	1.13699e-07	1.30018e-05	1.04987e-05	1096	tags=33%, list=7%, signal=30%	BCL6/FOXP1/IRF4/BCL3/LY9/FCER1G/HLX/RC3H1/ZFPM1/RAB27A/ICAM1/JUNB/CD80/LILRB1/SLC11A1/IFNB1/FGL2/APBB1IP/CD86/IL23A/ITGAL/RIPK2/ZC3H12A/NFKBID/CCL19/GPR183/IL6R/NFKBIZ/CLEC4D/CLEC4E/NLRP3/IL6
GO:0051251	BP	GO:0051251	positive regulation of lymphocyte activation	294	-0.393378	-1.84337	1.18539e-07	1.33588e-05	1.07869e-05	1287	tags=22%, list=9%, signal=20%	FCRL3/CCL5/WNT10B/ACTL6B/BCL2/BCL6/IRS2/ZP4/IL15RA/HLX/IL2RG/BST1/ZBTB16/TNFSF14/AGER/SH3KBP1/ABL2/PNP/MAP3K8/CDKN1A/CD83/CD80/LILRB1/HLA-G/IL6ST/CD1D/RUNX1/IL2RA/IL10/CORO1A/CD86/IL23A/FOXO3/CD55/DOCK8/IGF1/CLCF1/FYN/LEP/LILRB2/CD38/PELI1/RIPK2/HES1/TNFRSF4/RUNX3/LYN/SOCS1/NFKBID/SLAMF1/ARID2/RIF1/ADA/CCL19/GPR183/RHOH/NFKBIZ/EBI3/VCAM1/NLRP3/IL1A/IL6/CCR7/IL1B
GO:0002673	BP	GO:0002673	regulation of acute inflammatory response	43	-0.677669	-2.33237	1.29883e-07	1.42249e-05	1.14863e-05	1035	tags=35%, list=7%, signal=33%	OSM/FFAR3/IL6ST/FFAR2/PTGS2/C3/C2CD4A/DNASE1L3/PTGES/CNR1/TNF/NLRP3/IL6/CCR7/IL1B
GO:0097696	BP	GO:0097696	receptor signaling pathway via STAT	142	-0.483819	-2.06768	1.2935e-07	1.42249e-05	1.14863e-05	1618	tags=29%, list=11%, signal=26%	VHL/CD300A/CLEC12B/JAK3/CSF2RA/IL10RB/CCL5/PTPN2/MGAT5/BCL3/TNFRSF18/OSM/IFNAR1/DOT1L/IFNAR2/LEPROT/IL6ST/IFNB1/IL10/IL23A/IGF1/CLCF1/GH2/FYN/SOCS3/CRLF2/LEP/HES1/STAT4/LYN/SOCS1/LIF/CSH1/CRLF1/CSHL1/IL6R/TNF/CSH2/GH1/IL6/PRL
GO:0007259	BP	GO:0007259	receptor signaling pathway via JAK-STAT	135	-0.482511	-2.05215	1.87002e-07	2.01963e-05	1.6308e-05	1344	tags=27%, list=9%, signal=24%	JAK3/CSF2RA/IL10RB/CCL5/PTPN2/BCL3/TNFRSF18/OSM/IFNAR1/DOT1L/IFNAR2/LEPROT/IL6ST/IFNB1/IL10/IL23A/IGF1/CLCF1/GH2/FYN/SOCS3/LEP/HES1/STAT4/LYN/SOCS1/LIF/CSH1/CRLF1/CSHL1/IL6R/TNF/CSH2/GH1/IL6/PRL
GO:1990868	BP	GO:1990868	response to chemokine	77	-0.576796	-2.21516	2.08487e-07	2.1908e-05	1.76903e-05	650	tags=32%, list=4%, signal=31%	CCR3/CXCR2/CCL17/CXCL6/CXCL5/CCL7/DOCK8/CCRL2/PF4/CXCL11/CX3CR1/LYN/ZC3H12A/CCL3/CXCL10/CXCL9/CCL19/CXCL2/DUSP1/CCL4/PPBP/CXCL3/GPR35/CCR7/CCL20
GO:1990869	BP	GO:1990869	cellular response to chemokine	77	-0.576796	-2.21516	2.08487e-07	2.1908e-05	1.76903e-05	650	tags=32%, list=4%, signal=31%	CCR3/CXCR2/CCL17/CXCL6/CXCL5/CCL7/DOCK8/CCRL2/PF4/CXCL11/CX3CR1/LYN/ZC3H12A/CCL3/CXCL10/CXCL9/CCL19/CXCL2/DUSP1/CCL4/PPBP/CXCL3/GPR35/CCR7/CCL20
GO:0001660	BP	GO:0001660	fever generation	10	-0.932171	-2.19448	2.31189e-07	2.31744e-05	1.87128e-05	506	tags=60%, list=3%, signal=58%	PTGS2/PTGES/CNR1/TNF/IL1A/IL1B
GO:0007189	BP	GO:0007189	adenylate cyclase-activating G protein-coupled receptor signaling pathway	92	-0.542611	-2.16457	2.3246e-07	2.31744e-05	1.87128e-05	2937	tags=42%, list=20%, signal=34%	RAPGEF2/DRD2/PTH1R/ABCA1/SSTR4/ADRB2/GNA13/IAPP/GALR2/ADCY5/PTGFR/GPHB5/ADCY4/PRKACA/GNAI2/TBXA2R/ADRA1A/CALCRL/MRAP/GPR65/GNAS/GPR157/PDE4A/PTGIR/ARRDC3/ADRA2B/UCN2/GIPR/PDE4D/PF4/GPR78/CXCL11/RAMP1/ADORA2A/CXCL10/CXCL9/AKAP13/PTGER2/PDE4B
GO:0050670	BP	GO:0050670	regulation of lymphocyte proliferation	211	-0.423767	-1.91904	2.28429e-07	2.31744e-05	1.87128e-05	2195	tags=32%, list=15%, signal=28%	CHRNB2/VTCN1/PLA2G2E/JAK2/PTPRC/ZNF335/TNFSF13B/WNT3A/TRAF6/FOXJ1/SFTPD/CD274/TNFSF4/CBLB/TICAM1/CD300A/ATAD5/JAK3/FCRL3/CCL5/GAL/BID/BCL2/AHR/BCL6/IRS2/ZP4/RC3H1/BST1/TNFRSF21/RAC2/IRF1/AGER/PNP/CDKN1A/CD80/RASSF5/LILRB1/HLA-G/IL6ST/CD1D/IL2RA/IL10/CORO1A/CD86/IL23A/CD55/IGF1/CLCF1/LEP/LILRB2/CD38/PELI1/RIPK2/HES1/TNFRSF4/LYN/TNFRSF1B/SLAMF1/ADA/CCL19/GPR183/EBI3/VCAM1/IL1A/IL6/IL1B/IDO1
GO:0070661	BP	GO:0070661	leukocyte proliferation	297	-0.38433	-1.80364	2.25728e-07	2.31744e-05	1.87128e-05	2195	tags=30%, list=15%, signal=26%	CHRNB2/VTCN1/PLA2G2E/JAK2/PTPRC/ZNF335/TNFSF13B/WNT3A/TRAF6/FOXJ1/SFTPD/CD274/PSMB10/CLU/CD180/SH2D2A/TNFSF4/CBLB/TICAM1/CD300A/MAPK1/ATAD5/DOCK2/JAK3/CSF2RA/FCRL3/GAPT/CCL5/GAL/ARMC5/BID/BCL2/AHR/BCL6/IRS2/ZP4/RC3H1/BST1/TNFRSF21/PURA/RAC2/TNFSF14/IRF1/CD79A/AGER/JUNB/PNP/CDKN1A/CD80/RASSF5/LILRB1/SLC11A1/HLA-G/IL6ST/CD1D/IFNB1/IL2RA/IL10/CORO1A/CD86/IL23A/CD55/DOCK8/IGF1/CLCF1/FYN/LEP/LILRB2/CD…
GO:0005759	CC	GO:0005759	mitochondrial matrix	418	0.381687	1.71458	2.37666e-07	2.33936e-05	1.88898e-05	4092	tags=39%, list=28%, signal=29%	NAT8L/TYMS/ACP6/MRPS6/EARS2/HADH/PYCR1/CCNB1/GPT2/MRPS25/NME4/ACAT1/TRMT61B/EXD2/ACOT2/ALDH1B1/SUCLG2/SIRT4/HIBADH/ACSM5/DDX28/GCSH/FECH/C1QBP/DNAJA3/MRPS35/ARG2/RAD51/ACSS1/ARL2/NARS2/ABCE1/REXO2/MRPL3/OAT/SHMT2/GRPEL2/MIPEP/MMAB/PDHA1/MRPS18B/CYP27A1/MRPS34/ME3/ALDH7A1/FAHD1/ACSS3/COQ3/LACTB2/CS/ELAC2/CBR4/GRSF1/ACOT11/TP53/ACOT13/TOP1MT/FASTKD2/ALDH2/PTCD1/GFM1/ABHD10/TRNT1/ACADSB/NDUFS1/ME2/G…
GO:1904894	BP	GO:1904894	positive regulation of receptor signaling pathway via STAT	44	-0.66819	-2.30585	2.43434e-07	2.36618e-05	1.91064e-05	497	tags=41%, list=3%, signal=40%	IL10RB/CCL5/MGAT5/IL10/IL23A/GH2/CRLF2/LEP/HES1/SOCS1/CSH1/CSHL1/IL6R/TNF/CSH2/GH1/IL6/PRL
GO:0034470	BP	GO:0034470	ncRNA processing	357	0.393177	1.73313	2.5054e-07	2.40518e-05	1.94213e-05	4367	tags=46%, list=30%, signal=33%	H19/RPP25/ANKRD34A/RPS6/TRUB1/OSGEPL1/UTP15/WDR43/RPUSD2/PUS7/TSEN2/TRMT61B/WDR3/WDR12/BRIX1/NOL6/RRP15/INTS2/THUMPD2/PRKDC/TRMT11/EMG1/TP53RK/PDCD11/UTP18/QTRT1/FAM98A/SHQ1/TSR1/DDX10/ELAC2/GTPBP3/GRSF1/BYSL/TP53/INTS5/MTFMT/PRKRA/WDR75/RRS1/DCAF13/TSEN15/DTWD2/PTCD1/MAK16/DIMT1/TRNT1/RIOK2/WDR6/POP1/DUS4L/NSUN6/GEMIN4/NOL10/RBFA/DDX27/HEATR1/RPS8/METTL18/PWP2/RPUSD4/METTL5/ZMPSTE24/ZNHIT6/MRM1/…
GO:0002544	BP	GO:0002544	chronic inflammatory response	15	-0.868012	-2.29047	2.56683e-07	2.43411e-05	1.96549e-05	1424	tags=73%, list=10%, signal=66%	S100A8/CCL5/THBS1/IL10/S100A9/CYP19A1/NFKBIZ/TNF/VCAM1/TNFAIP3/IDO1
GO:0050671	BP	GO:0050671	positive regulation of lymphocyte proliferation	130	-0.484577	-2.06464	2.87276e-07	2.69139e-05	2.17324e-05	2499	tags=42%, list=17%, signal=35%	SASH3/TLR9/TIRAP/MYD88/ANXA1/CHRNB2/VTCN1/JAK2/PTPRC/ZNF335/TNFSF13B/WNT3A/TRAF6/CD274/TNFSF4/TICAM1/ATAD5/JAK3/FCRL3/CCL5/BCL2/BCL6/IRS2/ZP4/BST1/AGER/PNP/CDKN1A/CD80/IL6ST/CD1D/IL2RA/CORO1A/CD86/IL23A/CD55/IGF1/CLCF1/LEP/LILRB2/CD38/PELI1/RIPK2/HES1/TNFRSF4/SLAMF1/ADA/CCL19/GPR183/EBI3/VCAM1/IL1A/IL6/IL1B
GO:0007188	BP	GO:0007188	adenylate cyclase-modulating G protein-coupled receptor signaling pathway	165	-0.455393	-1.98152	3.04046e-07	2.81459e-05	2.27272e-05	2937	tags=39%, list=20%, signal=32%	RAPGEF2/VIPR2/DRD2/PTH1R/PDE2A/ABCA1/GNA12/GABBR1/SSTR4/ADRB2/GRM7/GNA13/MTNR1A/IAPP/GALR2/ADCY5/PTGFR/CHRM5/GPHB5/ADCY4/GNAT1/PRKACA/GNAI2/TBXA2R/EDN1/CHRM4/ADRA1A/RIMS2/CALCRL/MRAP/GPR65/DRD4/GNA15/GNAZ/GNAS/GPR157/PDE4A/FFAR3/PTGIR/SSTR2/P2RY12/ARRDC3/ADRA2B/CCR3/UCN2/INSL3/GIPR/PDE4D/PF4/GALR3/GPR78/CXCL11/RAMP1/ADORA2A/CXCL10/CXCL9/FPR2/AKAP13/PTGER2/FPR1/PDE4B/CNR1/P2RY1/RGS2/RGS1
GO:0002285	BP	GO:0002285	lymphocyte activation involved in immune response	173	-0.445896	-1.959	3.09046e-07	2.82723e-05	2.28292e-05	1096	tags=24%, list=7%, signal=23%	BCL6/FOXP1/IRF4/BCL3/LY9/FCER1G/HLX/RC3H1/ZFPM1/ST3GAL1/RAB27A/ICAM1/JUNB/NBN/DLL1/CD80/LILRB1/SLC11A1/IFNB1/FGL2/IL10/CORO1A/APBB1IP/CD86/IL23A/ITGAL/AICDA/CLCF1/RIPK2/ZC3H12A/NFKBID/RIF1/NKG7/ADA/CCL19/GPR183/IL6R/NFKBIZ/CLEC4D/CLEC4E/NLRP3/IL6
GO:0046637	BP	GO:0046637	regulation of alpha-beta T cell differentiation	66	-0.585724	-2.19598	3.46099e-07	3.12938e-05	2.52691e-05	1096	tags=45%, list=7%, signal=42%	ANXA1/MALT1/GLI3/GATA3/AP3D1/TNFSF4/JAK3/BCL6/IRF4/HLX/RC3H1/IL2RG/ZBTB16/JUNB/PNP/CD83/CD80/RUNX1/CD86/IL23A/RIPK2/RUNX3/ZC3H12A/SOCS1/NFKBID/PRDM1/ADA/CCL19/NFKBIZ/NLRP3
GO:0060326	BP	GO:0060326	cell chemotaxis	254	-0.402751	-1.8615	3.60802e-07	3.22482e-05	2.60397e-05	1250	tags=24%, list=8%, signal=23%	CCL5/PTN/RAB13/CXCL1/NINJ1/CYP7B1/PGF/GPSM3/FCER1G/AKIRIN1/BST1/CXCR1/AGTR1/RAC2/HRH1/TNFSF14/BIN2/TREM1/CXCR2/CCL17/CXCL6/FFAR2/CXCL5/THBS1/IL10/CORO1A/IL23A/CCL7/S100A9/CYP19A1/HBEGF/PF4/CXCL11/CX3CR1/FLT1/LYN/CCL3/SLAMF1/CXCL10/SMOC2/C5AR1/CXCL9/VEGFA/FPR2/CCL19/PDE4B/GPR183/IL6R/CXCL2/DUSP1/VCAM1/CCL4/NR4A1/PPBP/CXCL3/IL6/CCR7/TNFAIP6/CCL20/S100A12/CXCL14/IL1B
GO:0046427	BP	GO:0046427	positive regulation of receptor signaling pathway via JAK-STAT	40	-0.683175	-2.32715	3.96274e-07	3.50162e-05	2.82748e-05	497	tags=35%, list=3%, signal=34%	IL10/IL23A/GH2/LEP/HES1/SOCS1/CSH1/CSHL1/IL6R/TNF/CSH2/GH1/IL6/PRL
GO:1990266	BP	GO:1990266	neutrophil migration	106	-0.516271	-2.11511	4.33319e-07	3.78594e-05	3.05707e-05	980	tags=29%, list=7%, signal=27%	FCER1G/BST1/CXCR1/RAC2/TREM1/CXCR2/CCL17/CXCL6/IRAK4/CXCL5/IL23A/CCL7/S100A9/PF4/CXCL11/CCL3/CXCL10/C5AR1/CXCL9/CCL19/PDE4B/CXCL2/CCL4/PPBP/CXCL3/IL1A/CCR7/TNFAIP6/CCL20/S100A12/IL1B
GO:0045296	MF	GO:0045296	cadherin binding	299	0.405073	1.77156	4.56439e-07	3.94363e-05	3.1844e-05	2770	tags=30%, list=19%, signal=25%	CDH13/EPCAM/CDH2/ANLN/CDH3/CALD1/CTTN/IDH1/CNN3/EPHA2/SFN/MYO1B/ARHGAP18/DBN1/ITGA6/SPTBN1/PTPRO/CTNNA2/LIMA1/PROM1/TNKS1BP1/PTPRB/RUVBL1/VASN/CTNNAL1/ATIC/SERBP1/CDH23/GOLGA3/EPN2/ARHGEF16/PFKP/FNBP1L/RANGAP1/CDH1/PRDX1/SNX2/RANBP1/VCL/CD46/PPME1/PDXDC1/ITGB1/GLOD4/ENO1/TXNDC9/PDLIM1/TBC1D2/PKP4/HCFC1/LARP1/GPRC5A/PTPRM/KRT18/CAPZA1/DOCK9/HSPA8/CD2AP/GIGYF2/GIPC1/PLCB3/FLNB/F11R/CCNB2/TWF1/STK38…
GO:0002821	BP	GO:0002821	positive regulation of adaptive immune response	103	-0.514427	-2.09182	4.92484e-07	4.2083e-05	3.39811e-05	2254	tags=35%, list=15%, signal=30%	MALT1/SIRT1/CD226/JAK2/PTPRC/TNFSF13B/TRAF6/SLC22A13/GATA3/CD274/AKIRIN2/TNFSF4/CD1A/ARID5A/ATAD5/FCER2/CD1B/SLC11A1/HLA-G/IL6ST/CD1D/IL23A/CD55/C3/CLCF1/RIPK2/NFKBID/SLAMF1/RIF1/ADA/NFKBIZ/TNF/RSAD2/NLRP3/IL6/IL1B
GO:0002294	BP	GO:0002294	CD4-positive, alpha-beta T cell differentiation involved in immune response	63	-0.601457	-2.2373	4.98227e-07	4.2111e-05	3.40037e-05	1096	tags=44%, list=7%, signal=41%	ANXA1/MALT1/RELB/GATA3/RORA/TNFSF4/JAK3/BCL6/FOXP1/IRF4/BCL3/LY9/HLX/RC3H1/ZFPM1/JUNB/CD80/CD86/IL23A/RIPK2/ZC3H12A/NFKBID/CCL19/GPR183/IL6R/NFKBIZ/NLRP3/IL6
GO:0140101	MF	GO:0140101	catalytic activity, acting on a tRNA	91	0.550279	2.06363	5.61237e-07	4.55901e-05	3.6813e-05	4984	tags=66%, list=34%, signal=44%	RPP25/EARS2/TSEN2/TRMT61B/THUMPD2/TRMT11/FARSB/NARS2/QTRT1/ELAC2/MTFMT/DTWD2/TRNT1/PTRH2/POP1/DUS4L/NSUN6/VARS2/PUS1/POP7/PARS2/METTL2A/IARS2/DARS2/TRMT61A/FTSJ1/SEPSECS/PSTK/TRIT1/PUS10/LCMT2/RPP38/TRMT2A/LARS2/DTD1/CARS2/TARBP1/NSUN2/TRMU/SARS2/LRRC47/BCDIN3D/ALKBH1/TYW3/CDKAL1/DTWD1/HARS2/RARS2/TRMT2B/ELAC1/NSUN3/AARSD1/METTL1/TRMT1L/TYW5/YARS2/TSEN54/METTL8/TRMT12/FARSA
GO:1903039	BP	GO:1903039	positive regulation of leukocyte cell-cell adhesion	250	-0.399069	-1.84566	5.62841e-07	4.55901e-05	3.6813e-05	1250	tags=22%, list=8%, signal=20%	CCL5/WNT10B/ACTL6B/NFAT5/BCL6/ZP4/HLX/IL2RG/ZBTB16/TNFSF14/AGER/ABL2/PNP/MAP3K8/PTAFR/CD83/CD80/LILRB1/HLA-G/IL6ST/CD1D/RUNX1/IL2RA/CORO1A/CD86/IL23A/FOXO3/CD55/DOCK8/IGF1/FYN/LEP/LILRB2/RIPK2/HES1/RUNX3/LYN/SOCS1/NFKBID/SLAMF1/ARID2/CHST2/ADA/CCL19/RHOH/NFKBIZ/TNF/EBI3/VCAM1/NLRP3/IL1A/IL6/CCR7/IL1B
GO:0042254	BP	GO:0042254	ribosome biogenesis	262	0.421563	1.80844	5.49234e-07	4.55901e-05	3.6813e-05	4367	tags=48%, list=30%, signal=35%	RPP25/RPS6/UTP15/WDR43/RPUSD2/SDAD1/TRMT61B/WDR3/WDR12/LTV1/BRIX1/DDX28/C1QBP/NOL6/RRP15/PRKDC/EMG1/GLUL/NGRN/ABCE1/RRN3/PDCD11/UTP18/TSC1/SHQ1/TSR1/DDX10/NMD3/SURF6/DDX31/NLE1/BYSL/FASTKD2/WDR75/RRS1/DCAF13/URB2/MAK16/DIMT1/RIOK2/GRWD1/GTF3A/LSG1/GEMIN4/NOL10/RBFA/DDX27/HEATR1/RPS8/METTL18/PWP2/ZNF658/MRPS7/METTL5/ZNHIT6/PAK1IP1/MRM1/ERI1/MRPL36/FDXACB1/PWP1/RCL1/RAN/DKC1/MYBBP1A/POP7/NOL11/RRP8…
GO:0050839	MF	GO:0050839	cell adhesion molecule binding	473	0.360629	1.63361	5.57521e-07	4.55901e-05	3.6813e-05	2770	tags=29%, list=19%, signal=24%	ITGB6/COL3A1/FAP/CDH13/EPCAM/COL16A1/CDH2/ITGA3/ITGA2/ANLN/CDH3/CALD1/CTTN/IDH1/GPNMB/ESM1/COL5A1/CNN3/ITGAM/EPHA2/SFN/MYO1B/CD9/NF2/POSTN/ARHGAP18/DBN1/ITGB4/FGF1/ITGA6/SPTBN1/PTPRO/CTNNA2/CLDN7/FBLN1/LIMA1/EDIL3/PROM1/TNKS1BP1/PTPRB/RUVBL1/VASN/CTNNAL1/FN1/DSG2/ITGB5/ATIC/SERBP1/DST/PTK2/CDH23/VSIG10/GOLGA3/EPN2/DSP/THY1/ARHGEF16/PFKP/FNBP1L/JAM3/RANGAP1/PALLD/CDH1/PRDX1/SNX2/RANBP1/FGF2/VCL/CD…
GO:0046638	BP	GO:0046638	positive regulation of alpha-beta T cell differentiation	48	-0.642336	-2.26329	6.08268e-07	4.87618e-05	3.93741e-05	974	tags=35%, list=7%, signal=33%	HLX/IL2RG/ZBTB16/PNP/CD83/CD80/RUNX1/CD86/IL23A/RIPK2/RUNX3/SOCS1/NFKBID/ADA/CCL19/NFKBIZ/NLRP3
GO:0042093	BP	GO:0042093	T-helper cell differentiation	61	-0.608036	-2.24876	6.99288e-07	5.49568e-05	4.43764e-05	2334	tags=46%, list=16%, signal=39%	ANXA1/MALT1/RELB/GATA3/RORA/TNFSF4/JAK3/BCL6/FOXP1/IRF4/BCL3/LY9/HLX/RC3H1/ZFPM1/JUNB/CD80/CD86/IL23A/RIPK2/ZC3H12A/NFKBID/CCL19/GPR183/IL6R/NFKBIZ/NLRP3/IL6
GO:0071706	BP	GO:0071706	tumor necrosis factor superfamily cytokine production	153	-0.456882	-1.97527	7.06749e-07	5.49568e-05	4.43764e-05	2646	tags=41%, list=18%, signal=34%	IFIH1/OAS1/BCL10/SASH3/ABCC8/TLR9/TIRAP/LY96/MYD88/ORM2/RIPK1/CHRNA7/JAK2/PTPRC/TREX1/CD36/TWIST1/CD274/CLU/LILRA4/TLR1/TICAM1/ARID5A/POMC/FOXP1/BCL3/ORM1/TMEM106A/CYBA/DICER1/LILRA2/CLEC4A/TLR2/AGER/OAS2/PTAFR/TNFRSF8/LILRB1/LPL/GHRL/BPI/LRRK2/THBS1/IL10/CD86/IL23A/LILRA5/IGF1/LEP/RIPK2/PF4/CX3CR1/MAVS/OAS3/ZC3H12A/CCL3/SLAMF1/ZFP36/IRAK3/CCL19/IL1A/TNFAIP3/IL6
GO:1903555	BP	GO:1903555	regulation of tumor necrosis factor superfamily cytokine production	153	-0.456882	-1.97527	7.06749e-07	5.49568e-05	4.43764e-05	2646	tags=41%, list=18%, signal=34%	IFIH1/OAS1/BCL10/SASH3/ABCC8/TLR9/TIRAP/LY96/MYD88/ORM2/RIPK1/CHRNA7/JAK2/PTPRC/TREX1/CD36/TWIST1/CD274/CLU/LILRA4/TLR1/TICAM1/ARID5A/POMC/FOXP1/BCL3/ORM1/TMEM106A/CYBA/DICER1/LILRA2/CLEC4A/TLR2/AGER/OAS2/PTAFR/TNFRSF8/LILRB1/LPL/GHRL/BPI/LRRK2/THBS1/IL10/CD86/IL23A/LILRA5/IGF1/LEP/RIPK2/PF4/CX3CR1/MAVS/OAS3/ZC3H12A/CCL3/SLAMF1/ZFP36/IRAK3/CCL19/IL1A/TNFAIP3/IL6
GO:0008033	BP	GO:0008033	tRNA processing	111	0.515322	1.99152	7.1461e-07	5.50179e-05	4.44257e-05	4952	tags=61%, list=34%, signal=41%	RPP25/TRUB1/OSGEPL1/PUS7/TSEN2/TRMT61B/THUMPD2/TRMT11/TP53RK/QTRT1/FAM98A/ELAC2/GTPBP3/GRSF1/MTFMT/TSEN15/DTWD2/PTCD1/TRNT1/WDR6/POP1/DUS4L/NSUN6/RPUSD4/DDX1/PUS1/POP7/METTL2A/ADAT2/MOCS3/TRMT61A/FTSJ1/SEPSECS/PSTK/THADA/TRIT1/PUS10/LCMT2/RPP38/TRMT2A/TARBP1/TRMT6/NSUN2/TRMU/SARS2/BCDIN3D/TRUB2/SSB/ALKBH1/TYW3/CDKAL1/PUSL1/ELP3/ELP2/DTWD1/TRMT2B/ELAC1/NSUN3/CLP1/METTL1/MTO1/TRMT1L/POLR3K/TYW5/TSE…
GO:0097529	BP	GO:0097529	myeloid leukocyte migration	199	-0.427503	-1.92437	7.25534e-07	5.53113e-05	4.46627e-05	980	tags=25%, list=7%, signal=23%	FCER1G/AKIRIN1/B4GALT1/BST1/CXCR1/RAC2/P2RY12/HRH1/AGER/TREM1/PLCB1/CXCR2/CCL17/CXCL6/IRAK4/CXCL5/RABGEF1/THBS1/IL23A/CCL7/S100A9/CYP19A1/PF4/CXCL11/CX3CR1/FLT1/LYN/CCL3/SLAMF1/CXCL10/C5AR1/CXCL9/VEGFA/FPR2/CCL19/PDE4B/IL6R/CXCL2/DUSP1/CCL4/PPBP/CXCL3/IL1A/IL6/CCR7/TNFAIP6/CCL20/S100A12/IL1B
GO:0032944	BP	GO:0032944	regulation of mononuclear cell proliferation	214	-0.413806	-1.8784	7.99436e-07	6.03536e-05	4.87342e-05	2195	tags=32%, list=15%, signal=27%	CHRNB2/VTCN1/PLA2G2E/JAK2/PTPRC/ZNF335/TNFSF13B/WNT3A/TRAF6/FOXJ1/SFTPD/CD274/TNFSF4/CBLB/TICAM1/CD300A/ATAD5/JAK3/FCRL3/CCL5/GAL/BID/BCL2/AHR/BCL6/IRS2/ZP4/RC3H1/BST1/TNFRSF21/RAC2/IRF1/AGER/PNP/CDKN1A/CD80/RASSF5/LILRB1/HLA-G/IL6ST/CD1D/IL2RA/IL10/CORO1A/CD86/IL23A/CD55/IGF1/CLCF1/LEP/LILRB2/CD38/PELI1/RIPK2/HES1/TNFRSF4/LYN/TNFRSF1B/SLAMF1/ADA/CCL19/GPR183/EBI3/VCAM1/IL1A/IL6/IL1B/IDO1
GO:1902105	BP	GO:1902105	regulation of leukocyte differentiation	284	-0.381079	-1.77456	8.17706e-07	6.11392e-05	4.93686e-05	1344	tags=21%, list=9%, signal=20%	JAK3/FCRL3/TOB2/PTPN2/WNT10B/ACTL6B/BCL6/FOXP1/IRF4/IL15RA/HLX/RC3H1/PRELID1/KLF10/IL2RG/ZFPM1/ZBTB16/INHA/TESC/IRF1/PSG9/AGER/JUNB/PNP/CD83/CD80/LILRB1/HLA-G/IFNB1/RUNX1/FGL2/IL2RA/IL10/CD86/IL23A/FOXO3/LILRB2/RIPK2/PF4/RUNX3/LYN/ZC3H12A/SOCS1/CCL3/NFKBID/TRIB1/LIF/ID2/ARID2/IRF7/PRDM1/ZFP36L1/ADA/CCL19/RHOH/NFKBIZ/TNF/FOS/NLRP3/TNFAIP6
GO:0030593	BP	GO:0030593	neutrophil chemotaxis	88	-0.538248	-2.11294	8.44449e-07	6.19475e-05	5.00213e-05	980	tags=35%, list=7%, signal=33%	CCL5/CXCL1/FCER1G/BST1/CXCR1/RAC2/TREM1/CXCR2/CCL17/CXCL6/CXCL5/IL23A/CCL7/S100A9/PF4/CXCL11/CCL3/CXCL10/C5AR1/CXCL9/CCL19/PDE4B/CXCL2/CCL4/PPBP/CXCL3/CCR7/TNFAIP6/CCL20/S100A12/IL1B
GO:0007249	BP	GO:0007249	I-kappaB kinase/NF-kappaB signaling	260	-0.382992	-1.7741	8.38552e-07	6.19475e-05	5.00213e-05	2458	tags=29%, list=17%, signal=25%	TLR9/TIRAP/PRKCB/OTUD7B/CTH/MYD88/RNF31/RIPK1/MALT1/TRIM25/IRF3/SIRT1/TRIM52/ZNF675/RELB/TRAF6/CD36/TRIM34/ROCK2/TMED4/RORA/TLE1/TNFRSF10B/RELA/TICAM1/EDN1/IRAK2/RIOK3/TAB3/NLRP12/CFLAR/SLC39A8/CASP1/TLR6/UBE2V1/BCL3/TMEM106A/APOL3/TRAF3IP2/TLR2/PDPK1/ANKRD17/NKIRAS2/CARD16/NFKBIA/PIM2/NFKB2/NR1D1/IRAK4/NFKBIB/ERC1/CXXC5/BRD4/FYN/NFKB1/PER1/PELI1/RIPK2/BIRC3/CX3CR1/MAVS/ZC3H12A/TNIP1/AKAP13/CCL19…
GO:0010721	BP	GO:0010721	negative regulation of cell development	232	-0.405743	-1.85306	9.22762e-07	6.70598e-05	5.41493e-05	2092	tags=28%, list=14%, signal=24%	GLI3/ZNF675/WNT3A/TRIM46/FOXJ1/SLIT1/MCF2/MAFB/NKX6-2/PGLYRP1/LILRB3/GPR68/TNFSF4/KDM4A/IFRD1/DIP2B/JAK3/IL17D/TOB2/PTPN2/BCL11A/SEMA6C/PTN/BCL6/RUFY3/BMP7/DICER1/HLX/RC3H1/TNR/ASCL2/BTG2/ZFPM1/LDLR/PRTG/INHA/IRF1/SEMA3B/MYCN/LILRB1/HLA-G/NR1D1/MAG/IFNB1/RUNX1/FGL2/SEMA3A/FRZB/IGF1/SEMA6A/HES1/RUNX3/LYN/ZC3H12A/SOCS1/CCL3/TRIB1/ID2/VEGFA/TNF/IL1A/IL6/TNFAIP6/IL1B
GO:0045177	CC	GO:0045177	apical part of cell	358	0.383374	1.6904	9.55551e-07	6.87997e-05	5.55542e-05	2227	tags=26%, list=15%, signal=23%	PLAT/CTSK/ATP6V0D2/FAP/REN/EPCAM/CDH2/KCNMA1/MPDZ/ABCC4/SLCO2B1/ASPM/PODXL/HAMP/SLC4A11/DPP4/PARD3B/SLC29A1/SLC5A3/SLC2A5/SHROOM3/FRMD6/SLC46A1/TEK/MYO1B/SLC47A1/NF2/KCNQ1/OXTR/KCNK2/OSMR/PTPRO/TRPV4/SLC22A5/CFTR/ABCC5/PROM1/FN1/MUC1/FZD6/SHROOM2/SLC7A8/SLC16A1/TCHP/C1QTNF5/PARD6B/RAB17/THY1/SLC1A1/LMO7/HYAL2/PDGFRB/LGMN/AJAP1/SLC39A14/NHS/SLC16A2/MYO5B/EDA/FOLR1/EMP2/PSEN2/ERBB2/F2RL2/ITPR3/KISS…
GO:0045071	BP	GO:0045071	negative regulation of viral genome replication	48	-0.635938	-2.24075	1.02536e-06	7.18304e-05	5.80014e-05	1799	tags=42%, list=12%, signal=37%	SLPI/EIF2AK2/IFITM3/CCL5/IFITM2/MX1/PLSCR1/OAS2/IFNB1/AICDA/APOBEC3B/MAVS/OAS3/TNIP1/ISG15/ISG20/TNF/RSAD2/APOBEC3A/OASL
GO:0070098	BP	GO:0070098	chemokine-mediated signaling pathway	70	-0.57406	-2.16489	1.02022e-06	7.18304e-05	5.80014e-05	650	tags=36%, list=4%, signal=34%	CCL5/CXCL1/CXCR1/CCR3/CXCR2/CCL17/CXCL6/CXCL5/CCL7/CCRL2/PF4/CXCL11/CX3CR1/LYN/CCL3/CXCL10/CXCL9/CCL19/CXCL2/CCL4/PPBP/CXCL3/GPR35/CCR7/CCL20
GO:0032946	BP	GO:0032946	positive regulation of mononuclear cell proliferation	133	-0.46777	-1.99083	1.00872e-06	7.18304e-05	5.80014e-05	2499	tags=41%, list=17%, signal=34%	SASH3/TLR9/TIRAP/MYD88/ANXA1/CHRNB2/VTCN1/JAK2/PTPRC/ZNF335/TNFSF13B/WNT3A/TRAF6/CD274/TNFSF4/TICAM1/ATAD5/JAK3/FCRL3/CCL5/BCL2/BCL6/IRS2/ZP4/BST1/AGER/PNP/CDKN1A/CD80/IL6ST/CD1D/IL2RA/CORO1A/CD86/IL23A/CD55/IGF1/CLCF1/LEP/LILRB2/CD38/PELI1/RIPK2/HES1/TNFRSF4/SLAMF1/ADA/CCL19/GPR183/EBI3/VCAM1/IL1A/IL6/IL1B
GO:0070663	BP	GO:0070663	regulation of leukocyte proliferation	235	-0.394731	-1.80414	1.04262e-06	7.23878e-05	5.84516e-05	2195	tags=30%, list=15%, signal=26%	CHRNB2/VTCN1/PLA2G2E/JAK2/PTPRC/ZNF335/TNFSF13B/WNT3A/TRAF6/FOXJ1/SFTPD/CD274/TNFSF4/CBLB/TICAM1/CD300A/MAPK1/ATAD5/JAK3/CSF2RA/FCRL3/CCL5/GAL/BID/BCL2/AHR/BCL6/IRS2/ZP4/RC3H1/BST1/TNFRSF21/RAC2/IRF1/AGER/PNP/CDKN1A/CD80/RASSF5/LILRB1/HLA-G/IL6ST/CD1D/IL2RA/IL10/CORO1A/CD86/IL23A/CD55/IGF1/CLCF1/LEP/LILRB2/CD38/PELI1/RIPK2/HES1/TNFRSF4/LYN/TNFRSF1B/SLAMF1/ADA/CCL19/GPR183/EBI3/VCAM1/IL1A/TNFAIP3/…
GO:0032611	BP	GO:0032611	interleukin-1 beta production	85	-0.532658	-2.08637	1.11622e-06	7.54817e-05	6.09498e-05	1499	tags=36%, list=10%, signal=33%	GSDMD/NLRP12/MEFV/SERPINB1/CASP1/TLR6/FOXP1/ORM1/TMEM106A/LILRA2/SMAD3/AGER/CARD16/LPL/SPHK1/GBP5/GHRL/LILRA5/IGF1/RIPK2/CX3CR1/ZC3H12A/CCL3/EGR1/APOA1/CCL19/TNF/NLRP3/TNFAIP3/IL6/CCR7
GO:0032651	BP	GO:0032651	regulation of interleukin-1 beta production	85	-0.532658	-2.08637	1.11622e-06	7.54817e-05	6.09498e-05	1499	tags=36%, list=10%, signal=33%	GSDMD/NLRP12/MEFV/SERPINB1/CASP1/TLR6/FOXP1/ORM1/TMEM106A/LILRA2/SMAD3/AGER/CARD16/LPL/SPHK1/GBP5/GHRL/LILRA5/IGF1/RIPK2/CX3CR1/ZC3H12A/CCL3/EGR1/APOA1/CCL19/TNF/NLRP3/TNFAIP3/IL6/CCR7
GO:1901653	BP	GO:1901653	cellular response to peptide	325	-0.363705	-1.72231	1.11631e-06	7.54817e-05	6.09498e-05	2205	tags=27%, list=15%, signal=23%	SRSF5/SIRT1/ATP2B1/JAK2/PRKAA1/SIK2/CSRP3/CD36/CYP11A1/ROCK2/INHBB/SCNN1B/GNAI2/SCNN1D/INSR/RHOQ/LPIN1/RELA/ITGA4/EDN1/MAPK1/KLF3/SYAP1/AGTRAP/GPT/JAK3/CFLAR/SLC22A12/PTPN2/PDK4/RAB13/RAB31/TLR6/IRS2/WNT1/YWHAG/CYBA/NCOA1/VAMP2/FFAR3/AGTR1/OSBPL8/PDPK1/FOXO1/AGER/ICAM1/CPEB2/SLC9A1/PLCB1/MYO1C/INSIG1/NUCKS1/ENPP1/LPL/LEPROT/GHRL/PTPRE/KLF2/UCP2/IGF1/PIP4K2A/GJB2/GH2/FYN/NFKB1/SOCS3/LEP/PTPN1/RIPK…
GO:0051287	MF	GO:0051287	NAD binding	50	0.624393	2.07519	1.15044e-06	7.71193e-05	6.22721e-05	2186	tags=44%, list=15%, signal=38%	ME1/IDH1/ALDH1A1/HADH/PARP1/ALDH1B1/NUDT6/SIRT4/HIBADH/ALDH1A3/LDHB/QDPR/PHGDH/ME3/RNLS/ALDH2/GPD1L/ME2/UGDH/CRYL1/NNT/CTBP1
GO:0060416	BP	GO:0060416	response to growth hormone	33	-0.713724	-2.3419	1.19489e-06	7.94144e-05	6.41254e-05	603	tags=33%, list=4%, signal=32%	LEPROT/GHRL/GH2/PTPN1/IGFBP5/LYN/CSH1/PXN/CSHL1/CSH2/GH1
GO:0097530	BP	GO:0097530	granulocyte migration	127	-0.473265	-1.99925	1.26325e-06	8.3246e-05	6.72193e-05	980	tags=28%, list=7%, signal=26%	FCER1G/AKIRIN1/BST1/CXCR1/RAC2/HRH1/TREM1/CXCR2/CCL17/CXCL6/IRAK4/CXCL5/THBS1/IL23A/CCL7/S100A9/PF4/CXCL11/CCL3/SLAMF1/CXCL10/C5AR1/CXCL9/CCL19/PDE4B/CXCL2/CCL4/PPBP/CXCL3/IL1A/CCR7/TNFAIP6/CCL20/S100A12/IL1B
GO:0007059	BP	GO:0007059	chromosome segregation	358	0.381584	1.68251	1.27639e-06	8.34054e-05	6.7348e-05	4737	tags=46%, list=32%, signal=32%	DLGAP5/ASPM/BIRC5/TOP2A/NCAPG/NEK2/CENPF/MAD2L1/KLHDC8B/NUF2/SPC25/UBE2C/NDC80/SPC24/FAM83D/ARHGEF10/STAG3/DSCC1/CCNB1/STARD9/TPX2/BUB1/CDCA2/PDS5A/ESCO2/CDCA5/CENPH/FMN2/ZWINT/TTK/NCAPH/SKA1/GPSM2/SMARCAD1/KIF18A/LZTS2/EML4/PSRC1/CENPN/RMI1/HJURP/MND1/STIL/CDC6/ANAPC1/ECT2/CENPK/NEK6/PSMC3IP/OIP5/APC/ANAPC7/RRS1/SPICE1/ERCC4/AURKB/TUBGCP4/RIOK2/TUBG1/INO80/PPP2R1A/TUBGCP3/CCNB2/SASS6/MLH3/DPF2/N…
GO:0002274	BP	GO:0002274	myeloid leukocyte activation	211	-0.408527	-1.85002	1.28904e-06	8.35299e-05	6.74486e-05	2144	tags=36%, list=15%, signal=31%	CD226/JAK2/PTPRC/TMEM229B/PRAM1/TREX1/RELB/TRAF6/CBL/IL18RAP/SLC18A2/SCNN1B/RORA/CST7/TSLP/CLU/TLR1/IFNGR2/TICAM1/CD300A/PLA2G10/DYSF/IFI35/GAB2/STXBP2/DOCK2/CCL5/TLR6/FOXP1/LCP2/IRF4/JMJD6/TMEM106A/FCER1G/VAMP2/LILRA2/PLSCR1/TRAF3IP2/RAC2/LDLR/TLR2/PDPK1/LAT/AGER/MILR1/PTAFR/CXCR2/SLC11A1/NR1D1/SPHK1/CXCL6/BPI/LRRK2/RABGEF1/THBS1/IL10/CRLF2/CX3CR1/MT1G/LYN/ZC3H12A/CCL3/DNASE1L3/ITGB8/SLAMF1/IL1R…
GO:0032615	BP	GO:0032615	interleukin-12 production	60	-0.589861	-2.1804	1.33669e-06	8.51978e-05	6.87954e-05	2042	tags=42%, list=14%, signal=36%	TRAF6/CD36/TNFSF4/RELA/JAK3/MEFV/FOXP1/TLR2/IRF1/AGER/PLCB1/LILRB1/HLA-G/THBS1/IL10/IL23A/LILRA5/NFKB1/LEP/RIPK2/SLAMF1/IRAK3/CCL19/CCR7/IDO1
GO:0032655	BP	GO:0032655	regulation of interleukin-12 production	60	-0.589861	-2.1804	1.33669e-06	8.51978e-05	6.87954e-05	2042	tags=42%, list=14%, signal=36%	TRAF6/CD36/TNFSF4/RELA/JAK3/MEFV/FOXP1/TLR2/IRF1/AGER/PLCB1/LILRB1/HLA-G/THBS1/IL10/IL23A/LILRA5/NFKB1/LEP/RIPK2/SLAMF1/IRAK3/CCL19/CCR7/IDO1
GO:1904892	BP	GO:1904892	regulation of receptor signaling pathway via STAT	87	-0.533218	-2.09534	1.37659e-06	8.64877e-05	6.98369e-05	1618	tags=33%, list=11%, signal=30%	VHL/CD300A/CLEC12B/JAK3/IL10RB/CCL5/PTPN2/MGAT5/BCL3/DOT1L/LEPROT/IFNB1/IL10/IL23A/GH2/SOCS3/CRLF2/LEP/HES1/SOCS1/LIF/CSH1/CSHL1/IL6R/TNF/CSH2/GH1/IL6/PRL
GO:0002460	BP	GO:0002460	adaptive immune response based on somatic recombination of immune receptors built from immunoglobulin superfamily domains	267	-0.382137	-1.77873	1.37918e-06	8.64877e-05	6.98369e-05	2144	tags=28%, list=15%, signal=24%	CD226/JAK2/PTPRC/TREX1/TNFSF13B/RELB/TRAF6/SLC22A13/GATA3/FOXJ1/BTN3A2/CD274/RORA/CLU/IL18BP/TNFSF4/BTN3A3/CD1A/ARID5A/ATAD5/ADAM17/FCER2/JAK3/GAPT/CD1B/AHR/BCL6/IRF4/BCL3/C4B/LY9/FCER1G/HLX/RC3H1/TRAF3IP2/PSG9/AGER/RAB27A/JUNB/NBN/CD80/LILRB1/SLC11A1/NFKB2/HLA-G/CD1D/IFNB1/MYO1G/IL10/IL23A/CD55/C3/IL2RB/AICDA/CLCF1/RIPK2/ZC3H12A/TNFRSF1B/NFKBID/SLAMF1/IRF7/IL1RL1/RIF1/ADA/CCL19/IL6R/NFKBIZ/TNF/E…
GO:0002287	BP	GO:0002287	alpha-beta T cell activation involved in immune response	64	-0.585212	-2.18003	1.40148e-06	8.64916e-05	6.984e-05	1096	tags=44%, list=7%, signal=41%	ANXA1/MALT1/RELB/GATA3/RORA/TNFSF4/JAK3/BCL6/FOXP1/IRF4/BCL3/LY9/HLX/RC3H1/ZFPM1/JUNB/CD80/CD86/IL23A/RIPK2/ZC3H12A/NFKBID/CCL19/GPR183/IL6R/NFKBIZ/NLRP3/IL6
GO:0002293	BP	GO:0002293	alpha-beta T cell differentiation involved in immune response	64	-0.585212	-2.18003	1.40148e-06	8.64916e-05	6.984e-05	1096	tags=44%, list=7%, signal=41%	ANXA1/MALT1/RELB/GATA3/RORA/TNFSF4/JAK3/BCL6/FOXP1/IRF4/BCL3/LY9/HLX/RC3H1/ZFPM1/JUNB/CD80/CD86/IL23A/RIPK2/ZC3H12A/NFKBID/CCL19/GPR183/IL6R/NFKBIZ/NLRP3/IL6
GO:0050870	BP	GO:0050870	positive regulation of T cell activation	230	-0.399836	-1.82706	1.44384e-06	8.84042e-05	7.13844e-05	1250	tags=22%, list=8%, signal=20%	CCL5/WNT10B/ACTL6B/BCL6/ZP4/HLX/IL2RG/ZBTB16/TNFSF14/AGER/ABL2/PNP/MAP3K8/CD83/CD80/LILRB1/HLA-G/IL6ST/CD1D/RUNX1/IL2RA/CORO1A/CD86/IL23A/FOXO3/CD55/DOCK8/IGF1/FYN/LEP/LILRB2/RIPK2/HES1/RUNX3/LYN/SOCS1/NFKBID/SLAMF1/ARID2/ADA/CCL19/RHOH/NFKBIZ/EBI3/VCAM1/NLRP3/IL1A/IL6/CCR7/IL1B
GO:0046634	BP	GO:0046634	regulation of alpha-beta T cell activation	102	-0.507307	-2.06231	1.46004e-06	8.86975e-05	7.16213e-05	2140	tags=39%, list=15%, signal=34%	JAK2/PTPRC/GLI3/GATA3/CD274/AP3D1/TNFSF4/CBLB/CD300A/JAK3/BCL6/IRF4/HLX/RC3H1/IL2RG/ZBTB16/IRF1/AGER/JUNB/PNP/CD83/CD80/LILRB1/RUNX1/IL2RA/CD86/IL23A/CD55/RIPK2/RUNX3/ZC3H12A/SOCS1/NFKBID/ADORA2A/PRDM1/ADA/CCL19/NFKBIZ/EBI3/NLRP3
GO:0002824	BP	GO:0002824	positive regulation of adaptive immune response based on somatic recombination of immune receptors built from immunoglobulin superfamily domains	97	-0.510747	-2.05733	1.47556e-06	8.89455e-05	7.18215e-05	2144	tags=34%, list=15%, signal=29%	MALT1/CD226/JAK2/PTPRC/TNFSF13B/TRAF6/SLC22A13/GATA3/CD274/TNFSF4/CD1A/ARID5A/ATAD5/FCER2/CD1B/SLC11A1/HLA-G/CD1D/IL23A/CD55/C3/CLCF1/RIPK2/NFKBID/SLAMF1/RIF1/ADA/NFKBIZ/TNF/RSAD2/NLRP3/IL6/IL1B
GO:0048708	BP	GO:0048708	astrocyte differentiation	79	-0.549323	-2.11033	1.61934e-06	9.68613e-05	7.82134e-05	1526	tags=29%, list=10%, signal=26%	MAPK1/KDM4A/S100A8/MT1X/BMP2/GFAP/LDLR/AGER/MYCN/DLL1/NR1D1/MAG/IL6ST/S100A9/CLCF1/HES1/LIF/ADORA2A/ID2/C5AR1/TNF/IL6/IL1B
GO:0070665	BP	GO:0070665	positive regulation of leukocyte proliferation	148	-0.461162	-1.98162	1.78536e-06	0.000105977	8.5574e-05	2195	tags=39%, list=15%, signal=34%	SASH3/TLR9/TIRAP/MYD88/ANXA1/CHRNB2/VTCN1/JAK2/PTPRC/ZNF335/TNFSF13B/WNT3A/TRAF6/CD274/TNFSF4/TICAM1/MAPK1/ATAD5/JAK3/CSF2RA/FCRL3/CCL5/BCL2/BCL6/IRS2/ZP4/BST1/RAC2/AGER/PNP/CDKN1A/CD80/IL6ST/CD1D/IL2RA/CORO1A/CD86/IL23A/CD55/IGF1/CLCF1/LEP/LILRB2/CD38/PELI1/RIPK2/HES1/TNFRSF4/LYN/SLAMF1/ADA/CCL19/GPR183/EBI3/VCAM1/IL1A/IL6/IL1B
GO:0043370	BP	GO:0043370	regulation of CD4-positive, alpha-beta T cell differentiation	49	-0.62995	-2.24634	1.80469e-06	0.000106313	8.58453e-05	1344	tags=41%, list=9%, signal=37%	JAK3/BCL6/IRF4/HLX/RC3H1/IL2RG/JUNB/CD83/CD80/RUNX1/CD86/IL23A/RIPK2/RUNX3/ZC3H12A/SOCS1/NFKBID/CCL19/NFKBIZ/NLRP3
GO:0002697	BP	GO:0002697	regulation of immune effector process	328	-0.352779	-1.67268	2.20573e-06	0.000128961	0.000104133	2144	tags=25%, list=15%, signal=22%	CD226/PTPRC/PRAM1/TREX1/TRAF6/SLC22A13/CD36/GATA3/TWIST1/FOXJ1/IL18RAP/PGLYRP1/FCN3/TNFSF4/PANX1/TICAM1/CD300A/CD1A/ARID5A/ATAD5/CLEC12B/SLC7A5/GAB2/STXBP2/FCER2/JAK3/FCRL3/CD1B/AHR/BCL6/IRF4/HLX/DDX60/RC3H1/FFAR3/RAC2/PDPK1/AGER/ICAM1/JUNB/ANKRD17/PTAFR/CD80/LILRB1/HLA-G/CXCL6/CD1D/IFNB1/FFAR2/FGL2/RABGEF1/IL10/NCR1/CD86/IL23A/CD55/C3/SERPINB9/CLCF1/LEP/RIPK2/TNFRSF4/CX3CR1/MAVS/LYN/ZC3H12A/TNFR…
GO:1901652	BP	GO:1901652	response to peptide	450	-0.327855	-1.58959	2.23045e-06	0.000129432	0.000104514	2088	tags=25%, list=14%, signal=22%	KL/PRKAA1/CDO1/SIK2/TGFBR3/CSRP3/CD36/CYP11A1/NEFL/ROCK2/INHBB/SCNN1B/GNAI2/SCNN1D/INSR/OXT/RHOQ/LPIN1/RELA/ITGA4/EDN1/MAPK1/KLF3/SYAP1/AGTRAP/CRY2/POMC/GPT/JAK3/CFLAR/SLC22A12/PTPN2/PFKFB1/PDK4/GAL/RAB13/RAB31/TLR6/IRS2/WNT1/YWHAG/RETN/BMP7/CYBA/NCOA1/BTG2/VAMP2/FFAR3/AGTR1/ACVR1C/OSBPL8/TLR2/PDPK1/FOXO1/AGER/ICAM1/CPEB2/EPM2AIP1/SLC9A1/PLCB1/MYO1C/INSIG1/NFKBIA/NUCKS1/ENPP1/LPL/LEPROT/GHRL/SESN…
GO:0002009	BP	GO:0002009	morphogenesis of an epithelium	456	0.355741	1.60728	2.4848e-06	0.000143124	0.00011557	2302	tags=25%, list=16%, signal=21%	SULF1/VEGFC/GREM1/TNC/KRT16/KRT17/AJUBA/WNT2/MMP2/SERPINB5/TP63/PODXL/RGMA/TGFB2/RSPO3/WNK4/HOXA11/TGFB1I1/MMP12/AGT/COL5A1/ADAMTS12/PLXNA1/EPHA2/KRT6A/TIE1/WNT10A/FGF1/FGF7/PRKACB/SNAI2/HOXD11/PTK7/TEAD2/RREB1/ASTN2/COL4A1/DACT1/MTHFD1/KIF26B/WNT7A/FZD6/WNT5B/ALDH1A3/OPHN1/PLEKHA4/DAB2/SOX17/MLLT3/OVOL2/FGFR2/SOX11/VANGL1/AJAP1/GRHL2/FZD5/EXT1/HS2ST1/KAT2A/CLUAP1/DLC1/FGF2/ARHGAP12/VCL/RPGRIP1L/…
GO:0005604	CC	GO:0005604	basement membrane	69	0.577222	2.06307	2.58435e-06	0.000145987	0.000117881	1925	tags=45%, list=13%, signal=39%	LOXL2/LAMC2/TNC/LOXL1/COL8A2/COL15A1/PXDN/ACTA2/COL4A2/COL5A1/COL7A1/ITGB4/LAMA3/FBLN1/COL4A1/LAMB3/LAMB1/FN1/COL18A1/DST/NID2/SPARC/THBS2/LAMB2/EFEMP2/SERPINF1/COL17A1/LAMA5/NID1/NTN4/CCDC80
GO:0030595	BP	GO:0030595	leukocyte chemotaxis	199	-0.415511	-1.87039	2.59082e-06	0.000145987	0.000117881	1250	tags=27%, list=8%, signal=25%	CCL5/PTN/CXCL1/NINJ1/CYP7B1/PGF/GPSM3/FCER1G/AKIRIN1/BST1/CXCR1/RAC2/HRH1/TNFSF14/TREM1/CXCR2/CCL17/CXCL6/FFAR2/CXCL5/THBS1/IL10/CORO1A/IL23A/CCL7/S100A9/CYP19A1/PF4/CXCL11/CX3CR1/FLT1/LYN/CCL3/SLAMF1/CXCL10/C5AR1/CXCL9/VEGFA/FPR2/CCL19/PDE4B/GPR183/IL6R/CXCL2/DUSP1/CCL4/PPBP/CXCL3/IL6/CCR7/TNFAIP6/CCL20/S100A12/IL1B
GO:0022409	BP	GO:0022409	positive regulation of cell-cell adhesion	288	-0.369012	-1.72281	2.58043e-06	0.000145987	0.000117881	1250	tags=20%, list=8%, signal=18%	CCL5/WNT10B/ACTL6B/NFAT5/BCL6/ZP4/BMP7/HLX/IL2RG/ZBTB16/TNFSF14/AGER/ABL2/PNP/MAP3K8/PTAFR/CD83/CD80/LILRB1/HLA-G/IL6ST/CD1D/RUNX1/IL2RA/IL10/CORO1A/CD86/IL23A/FOXO3/CD55/DOCK8/IGF1/FYN/LEP/LILRB2/RIPK2/HES1/PLAUR/RUNX3/LYN/SOCS1/NFKBID/SLAMF1/ARID2/CHST2/ADA/CCL19/RHOH/NFKBIZ/TNF/EBI3/VCAM1/NLRP3/IL1A/IL6/CCR7/IL1B
GO:0023061	BP	GO:0023061	signal release	406	-0.337029	-1.6177	2.77917e-06	0.000155474	0.000125542	2026	tags=23%, list=14%, signal=21%	GATA3/NAPA/SLC18A2/CAMK2G/INHBB/RAB8B/SYT3/PRKACA/TFAP2B/SV2C/FER1L4/OXT/SLC6A4/GPR68/PIM3/SLC30A1/PLA2G10/CASK/DYSF/EDN1/SYT6/CRY2/POMC/SYT17/RIMS2/STXBP2/FOXD1/CCL5/NKX3-1/SYT1/TCF7L2/GAL/GPR119/GNAZ/IRS2/EXOC3L1/OSM/RETN/HCAR2/VAMP2/RFX3/FFAR3/C1QTNF1/MCTP2/AGTR1/ACVR1C/INHA/FOXO1/GPR27/PFKL/BMP6/SYN1/ADRA2B/PLCB1/CGA/STX11/MIDN/LILRB1/FAM3B/SYT8/NR1D1/GHRL/P2RX1/FFAR2/ORAI1/GIPR/LRRK2/TRH/KCN…
GO:0042098	BP	GO:0042098	T cell proliferation	190	-0.418256	-1.86575	3.02121e-06	0.000167806	0.0001355	1368	tags=24%, list=9%, signal=22%	DOCK2/JAK3/CCL5/ARMC5/BID/BCL6/ZP4/RC3H1/TNFRSF21/RAC2/TNFSF14/IRF1/AGER/PNP/CD80/LILRB1/SLC11A1/HLA-G/IL6ST/CD1D/IL2RA/IL10/CORO1A/CD86/IL23A/CD55/DOCK8/IGF1/FYN/LEP/LILRB2/PELI1/RIPK2/HES1/TNFRSF4/TNFRSF1B/WNT4/SLAMF1/CCL19/EBI3/VCAM1/IL1A/IL6/IL1B/IDO1
GO:0022407	BP	GO:0022407	regulation of cell-cell adhesion	424	-0.335707	-1.61774	3.19605e-06	0.000176259	0.000142325	1250	tags=18%, list=8%, signal=17%	CCL5/PTPN2/WNT10B/ACTL6B/NFAT5/BCL6/WNT1/ZP4/BMP7/LAX1/HLX/RC3H1/TNR/IL2RG/C1QTNF1/TNFRSF21/ZBTB16/TNFSF14/IRF1/AGER/BMP6/ABL2/PNP/MAP3K8/PTAFR/CD83/CD80/LILRB1/HLA-G/IL6ST/CD1D/IFNB1/RUNX1/FGL2/IL2RA/IL10/CORO1A/CD86/IL23A/FOXO3/CD55/DOCK8/IGF1/FYN/LEP/LILRB2/PELI1/RIPK2/HES1/PLAUR/RUNX3/LYN/ZC3H12A/SOCS1/NFKBID/WNT4/ADORA2A/SLAMF1/ARID2/CHST2/APOA1/VEGFA/ADA/IL1RN/CCL19/RHOH/NFKBIZ/TNF/EBI3/VCA…
GO:0043434	BP	GO:0043434	response to peptide hormone	375	-0.343055	-1.64246	3.38005e-06	0.000185093	0.000149459	2205	tags=27%, list=15%, signal=23%	SRSF5/SIRT1/ATP2B1/JAK2/KL/PRKAA1/CDO1/SIK2/TGFBR3/CSRP3/CYP11A1/NEFL/ROCK2/INHBB/SCNN1B/GNAI2/SCNN1D/INSR/OXT/RHOQ/LPIN1/RELA/EDN1/MAPK1/SYAP1/AGTRAP/CRY2/POMC/GPT/JAK3/CFLAR/SLC22A12/PTPN2/PFKFB1/PDK4/GAL/RAB13/RAB31/IRS2/WNT1/YWHAG/RETN/BMP7/CYBA/NCOA1/BTG2/VAMP2/FFAR3/AGTR1/ACVR1C/OSBPL8/TLR2/PDPK1/FOXO1/CPEB2/EPM2AIP1/SLC9A1/PLCB1/MYO1C/INSIG1/NUCKS1/ENPP1/LPL/LEPROT/GHRL/SESN2/PTPRE/PTGS2/I…
GO:0050729	BP	GO:0050729	positive regulation of inflammatory response	130	-0.460774	-1.96322	3.4209e-06	0.00018602	0.000150207	1455	tags=29%, list=10%, signal=27%	NLRP12/IFI35/S100A8/MEFV/CASP1/NINJ1/GPSM3/OSM/FFAR3/AGTR1/LDLR/TLR2/ZBP1/NFKBIA/LPL/IL6ST/FFAR2/LRRK2/PTGS2/IL23A/S100A9/C3/LILRA5/C2CD4A/TNIP1/CCL3/IL1RL1/NKG7/LGALS2/NFKBIZ/CNR1/TNF/NLRP3/IL6/CCR7/S100A12/IL1B/IDO1
GO:0042379	MF	GO:0042379	chemokine receptor binding	48	-0.616443	-2.17206	3.62721e-06	0.000195869	0.00015816	575	tags=38%, list=4%, signal=36%	CCL17/CXCL6/CXCL5/CCL7/CCRL2/PF4/CXCL11/CX3CR1/CCL3/CXCL10/CXCL9/CCL19/CXCL2/CCL4/PPBP/CXCL3/CCL20/CXCL14
GO:0032612	BP	GO:0032612	interleukin-1 production	101	-0.485145	-1.96956	3.75156e-06	0.000199809	0.000161342	1499	tags=33%, list=10%, signal=30%	GSDMD/NLRP12/MEFV/SERPINB1/CASP1/TLR6/FOXP1/ORM1/TMEM106A/PANX2/LILRA2/SMAD3/AGER/CARD16/LPL/SPHK1/GBP5/GHRL/IL10/LILRA5/IGF1/RIPK2/CX3CR1/ZC3H12A/CCL3/EGR1/APOA1/CCL19/TNF/NLRP3/TNFAIP3/IL6/CCR7
GO:0032652	BP	GO:0032652	regulation of interleukin-1 production	101	-0.485145	-1.96956	3.75156e-06	0.000199809	0.000161342	1499	tags=33%, list=10%, signal=30%	GSDMD/NLRP12/MEFV/SERPINB1/CASP1/TLR6/FOXP1/ORM1/TMEM106A/PANX2/LILRA2/SMAD3/AGER/CARD16/LPL/SPHK1/GBP5/GHRL/IL10/LILRA5/IGF1/RIPK2/CX3CR1/ZC3H12A/CCL3/EGR1/APOA1/CCL19/TNF/NLRP3/TNFAIP3/IL6/CCR7
GO:0051090	BP	GO:0051090	regulation of DNA-binding transcription factor activity	387	-0.335117	-1.60811	3.83946e-06	0.000203099	0.000163998	2458	tags=29%, list=17%, signal=25%	TLR9/TMSB4X/TIRAP/PRKCB/CRTC2/CTH/MYD88/RNF31/RIPK1/AMH/HSPA1A/MALT1/TRIM25/SIRT1/JAK2/IL1RAP/TRIM52/EPHA5/GLI3/ZNF675/WNT3A/TRAF6/CD36/TRIM34/TWIST1/FOXJ1/IL18RAP/PRKCH/PYDC1/CLU/SFRP4/PKD2/PIAS4/KLF4/NEUROD2/TNFSF4/CDK5RAP3/RELA/TICAM1/PLA2G10/EDN1/EIF2AK2/IRAK2/ID3/TAF1/NLRP12/EZH2/SIK1/S100A8/HAND2/BMP2/CFLAR/NFKBIE/NDP/NKX3-1/WNT10B/NTSR1/TCF7L2/CRTC1/NLRC5/FOXS1/TLR6/RLIM/WNT1/UBE2V1/BCL3/F…
GO:0071621	BP	GO:0071621	granulocyte chemotaxis	106	-0.491327	-2.01291	3.90637e-06	0.00020503	0.000165557	980	tags=31%, list=7%, signal=29%	FCER1G/AKIRIN1/BST1/CXCR1/RAC2/HRH1/TREM1/CXCR2/CCL17/CXCL6/CXCL5/THBS1/IL23A/CCL7/S100A9/PF4/CXCL11/CCL3/SLAMF1/CXCL10/C5AR1/CXCL9/CCL19/PDE4B/CXCL2/CCL4/PPBP/CXCL3/CCR7/TNFAIP6/CCL20/S100A12/IL1B
GO:0032640	BP	GO:0032640	tumor necrosis factor production	148	-0.453633	-1.94926	3.95505e-06	0.00020503	0.000165557	2499	tags=39%, list=17%, signal=33%	SASH3/ABCC8/TLR9/TIRAP/LY96/MYD88/ORM2/RIPK1/CHRNA7/JAK2/PTPRC/TREX1/CD36/TWIST1/CLU/LILRA4/TLR1/TICAM1/ARID5A/POMC/FOXP1/BCL3/ORM1/TMEM106A/CYBA/DICER1/LILRA2/CLEC4A/TLR2/AGER/OAS2/PTAFR/TNFRSF8/LILRB1/LPL/GHRL/BPI/LRRK2/THBS1/IL10/IL23A/LILRA5/IGF1/LEP/RIPK2/PF4/CX3CR1/MAVS/OAS3/ZC3H12A/CCL3/SLAMF1/ZFP36/IRAK3/CCL19/IL1A/TNFAIP3/IL6
GO:0032680	BP	GO:0032680	regulation of tumor necrosis factor production	148	-0.453633	-1.94926	3.95505e-06	0.00020503	0.000165557	2499	tags=39%, list=17%, signal=33%	SASH3/ABCC8/TLR9/TIRAP/LY96/MYD88/ORM2/RIPK1/CHRNA7/JAK2/PTPRC/TREX1/CD36/TWIST1/CLU/LILRA4/TLR1/TICAM1/ARID5A/POMC/FOXP1/BCL3/ORM1/TMEM106A/CYBA/DICER1/LILRA2/CLEC4A/TLR2/AGER/OAS2/PTAFR/TNFRSF8/LILRB1/LPL/GHRL/BPI/LRRK2/THBS1/IL10/IL23A/LILRA5/IGF1/LEP/RIPK2/PF4/CX3CR1/MAVS/OAS3/ZC3H12A/CCL3/SLAMF1/ZFP36/IRAK3/CCL19/IL1A/TNFAIP3/IL6
GO:0042330	BP	GO:0042330	taxis	497	-0.319832	-1.5585	4.10649e-06	0.000211471	0.000170758	1621	tags=21%, list=11%, signal=19%	VASP/PLA2G10/ARTN/CCL15/EDN1/RHOG/MAPK1/CYSLTR1/NRXN3/PRSS56/S100A8/DOCK2/ADAM17/FOXD1/CCL5/PTPN2/SEMA6C/PTN/RAB13/CXCL1/NINJ1/CYP7B1/PGF/GPSM3/ANGPT2/FOSL1/BMP7/FCER1G/PLXNA4/TNR/AKIRIN1/BST1/SMAD3/CXCR1/AGTR1/RAC2/P2RY12/FLRT2/HRH1/TNFSF14/SERPIND1/AGER/SEMA3B/BIN2/TREM1/PTAFR/CCR3/CXCR2/RNASE3/CCL17/CXCL6/FFAR2/CXCL5/SEMA3A/THBS1/IL10/CORO1A/PLP2/IL23A/EVX1/CCL7/S100A9/CCRL2/CYP19A1/FYN/HBEGF/…
GO:0070498	BP	GO:0070498	interleukin-1-mediated signaling pathway	27	-0.722252	-2.25609	4.16838e-06	0.000212655	0.000171714	2074	tags=52%, list=14%, signal=45%	MYD88/ZNF675/TRAF6/RELA/IRAK2/ZBP1/PLCB1/IRAK4/OTUD4/EGR1/IRAK3/IL1RN/IL6/IL1B
GO:0046425	BP	GO:0046425	regulation of receptor signaling pathway via JAK-STAT	80	-0.530239	-2.05668	4.21107e-06	0.000212655	0.000171714	1618	tags=32%, list=11%, signal=29%	VHL/CD300A/JAK3/IL10RB/CCL5/PTPN2/BCL3/DOT1L/LEPROT/IFNB1/IL10/IL23A/GH2/SOCS3/LEP/HES1/SOCS1/LIF/CSH1/CSHL1/IL6R/TNF/CSH2/GH1/IL6/PRL
GO:0030055	CC	GO:0030055	cell-substrate junction	407	0.364195	1.63104	4.21153e-06	0.000212655	0.000171714	2604	tags=26%, list=18%, signal=22%	ITGB6/CNN1/FAP/TNC/CDH13/CDH2/ITGA3/ITGA2/AJUBA/CAV2/CTTN/FHL2/DPP4/TGFB1I1/LAYN/TNS1/CNN3/TEK/EPHA2/CD9/ITGB4/MRC2/RND3/LAMA3/ITGA6/EPPK1/PTK7/LIMD1/S100A7/TRPV4/FLNC/LIMA1/SCARF2/ITGB5/YES1/SNTB1/DST/PTK2/AFAP1/DAB2/CAV1/THY1/USP33/LMO7/ARL2/PDGFRB/SNAP23/TNS4/REXO2/PALLD/NEDD9/NHS/DLC1/VCL/CLTC/FBLIM1/CD46/ARHGAP22/ITGB1/DMD/INPP5E/PDLIM1/NOX4/GSN/AKAP12/PIK3R2/SYNPO2/COL17A1/CD59/NRP1/DDR2/NC…
GO:0006935	BP	GO:0006935	chemotaxis	495	-0.320107	-1.56035	4.39927e-06	0.000220701	0.000178211	1621	tags=21%, list=11%, signal=19%	VASP/PLA2G10/ARTN/CCL15/EDN1/RHOG/MAPK1/CYSLTR1/NRXN3/PRSS56/S100A8/DOCK2/ADAM17/FOXD1/CCL5/PTPN2/SEMA6C/PTN/RAB13/CXCL1/NINJ1/CYP7B1/PGF/GPSM3/ANGPT2/FOSL1/BMP7/FCER1G/PLXNA4/TNR/AKIRIN1/BST1/SMAD3/CXCR1/AGTR1/RAC2/P2RY12/FLRT2/HRH1/TNFSF14/SERPIND1/AGER/SEMA3B/BIN2/TREM1/PTAFR/CCR3/CXCR2/RNASE3/CCL17/CXCL6/FFAR2/CXCL5/SEMA3A/THBS1/IL10/CORO1A/PLP2/IL23A/EVX1/CCL7/S100A9/CCRL2/CYP19A1/FYN/HBEGF/…
GO:0006959	BP	GO:0006959	humoral immune response	187	-0.415233	-1.84651	4.53092e-06	0.000225849	0.000182368	1160	tags=21%, list=8%, signal=20%	CXCL1/BCL2/BCL3/ZP4/C4B/BST1/TNFRSF21/TRAF3IP2/GNLY/TREM1/CD83/PI3/SLC11A1/RNASE3/CXCL6/POU2F2/IFNB1/CXCL5/CD55/S100A9/C3/DEFA4/PF4/CXCL11/COLEC11/CXCL10/CXCL9/GPR183/CXCL2/CFP/TNF/EBI3/PPBP/CXCL3/IL6/CCR7/DEFA3/S100A12/CXCL14/IL1B
GO:0001818	BP	GO:0001818	negative regulation of cytokine production	245	-0.382408	-1.75722	4.57348e-06	0.000226519	0.000182909	2046	tags=31%, list=14%, signal=28%	TLR9/TMSB4X/ABCD1/OTUD7B/IL36RN/ANXA1/CHRNA7/GBP1/ATP2B1/PTPRC/RELB/GATA3/TWIST1/FOXJ1/INHBB/SFTPD/CD274/LILRA4/KLF4/PGLYRP1/TNFSF4/SSC5D/PLA2G10/PPP1R11/NLRP12/EZH2/POMC/JAK3/MEFV/SERPINB1/HOMER2/TLR6/BCL6/BCL3/ORM1/DICER1/CLEC4A/TNFRSF21/ZFPM1/DDIT3/INHA/PSG9/AGER/CARD16/DLL1/CD83/LILRB1/SLC11A1/GHRL/BPI/IFNB1/RABGEF1/THBS1/IL10/KLF2/IL23A/SRGN/LILRA5/IGF1/NFKB1/CX3CR1/OAS3/ZC3H12A/SLAMF1/ZFP36…
GO:0060396	BP	GO:0060396	growth hormone receptor signaling pathway	23	-0.766508	-2.294	4.80874e-06	0.000235174	0.000189898	603	tags=43%, list=4%, signal=42%	LEPROT/GHRL/GH2/PTPN1/LYN/CSH1/PXN/CSHL1/CSH2/GH1
GO:0071378	BP	GO:0071378	cellular response to growth hormone stimulus	23	-0.766508	-2.294	4.80874e-06	0.000235174	0.000189898	603	tags=43%, list=4%, signal=42%	LEPROT/GHRL/GH2/PTPN1/LYN/CSH1/PXN/CSHL1/CSH2/GH1
GO:0002507	BP	GO:0002507	tolerance induction	27	-0.716612	-2.23847	5.71035e-06	0.000277523	0.000224094	787	tags=41%, list=5%, signal=39%	FOXJ1/CD274/CBLB/PSG9/HLA-G/IL2RA/LILRB2/LYN/IRAK3/TNFAIP3/IDO1
GO:1903706	BP	GO:1903706	regulation of hemopoiesis	354	-0.354904	-1.69799	5.8205e-06	0.000281119	0.000226997	1344	tags=19%, list=9%, signal=18%	JAK3/IL17D/FCRL3/TOB2/PTPN2/WNT10B/PTN/ACTL6B/BCL6/FOXP1/IRF4/IL15RA/HLX/RC3H1/PRELID1/KLF10/IL2RG/ZFPM1/ZBTB16/INHA/TESC/IRF1/PSG9/AGER/JUNB/PNP/PURB/NFKBIA/DLL1/CD83/CD80/LILRB1/HLA-G/IFNB1/RUNX1/FGL2/IL2RA/IL10/CD86/IL23A/FOXO3/LILRB2/RIPK2/PF4/RUNX3/LYN/ZC3H12A/SOCS1/CCL3/NFKBID/TRIB1/LIF/ISG15/ZFP36/ID2/ARID2/IRF7/KLF13/PRDM1/ZFP36L1/ADA/CCL19/RHOH/NFKBIZ/TNF/FOS/NLRP3/TNFAIP6
GO:0071375	BP	GO:0071375	cellular response to peptide hormone stimulus	265	-0.370315	-1.72195	6.17231e-06	0.000296271	0.000239232	2205	tags=28%, list=15%, signal=24%	SRSF5/SIRT1/ATP2B1/JAK2/PRKAA1/SIK2/CSRP3/CYP11A1/ROCK2/INHBB/SCNN1B/GNAI2/SCNN1D/INSR/RHOQ/LPIN1/RELA/EDN1/MAPK1/SYAP1/AGTRAP/GPT/JAK3/CFLAR/SLC22A12/PTPN2/PDK4/RAB13/RAB31/IRS2/WNT1/YWHAG/CYBA/NCOA1/VAMP2/FFAR3/AGTR1/OSBPL8/PDPK1/FOXO1/CPEB2/SLC9A1/PLCB1/MYO1C/INSIG1/NUCKS1/ENPP1/LPL/LEPROT/GHRL/PTPRE/UCP2/PIP4K2A/GJB2/GH2/NFKB1/SOCS3/LEP/PTPN1/PID1/LYN/SOCS1/SPINK1/ZFP36L1/CSH1/PXN/CSHL1/FOS/N…
GO:0045685	BP	GO:0045685	regulation of glial cell differentiation	68	-0.542613	-2.03666	7.0064e-06	0.000334244	0.000269894	2251	tags=37%, list=15%, signal=31%	DUSP10/CXCR4/SERPINE2/DUSP15/NKX6-2/KDM4A/BMP2/PTN/DICER1/TNFRSF21/LDLR/TLR2/SOX1/MYCN/NR1D1/MAG/IL6ST/ZNF365/CLCF1/OLIG2/HES1/TNFRSF1B/LIF/ID2/IL6
GO:0050731	BP	GO:0050731	positive regulation of peptidyl-tyrosine phosphorylation	152	-0.431176	-1.85847	7.65671e-06	0.000358666	0.000289615	769	tags=18%, list=5%, signal=17%	BMP6/CD80/IL6ST/IL23A/AREG/LILRA5/IGF1/CLCF1/GH2/FYN/LEP/HBEGF/PTPN1/RIPK2/HES1/LYN/LIF/VEGFA/CSH1/CRLF1/CSHL1/IL6R/TNF/CSH2/GH1/IL6/EREG
GO:1902107	BP	GO:1902107	positive regulation of leukocyte differentiation	168	-0.420651	-1.83695	7.6195e-06	0.000358666	0.000289615	1230	tags=23%, list=8%, signal=21%	WNT10B/ACTL6B/BCL6/IL15RA/HLX/KLF10/IL2RG/ZBTB16/TESC/AGER/PNP/CD83/CD80/HLA-G/RUNX1/IL2RA/IL10/CD86/IL23A/FOXO3/LILRB2/RIPK2/PF4/RUNX3/SOCS1/NFKBID/TRIB1/LIF/ID2/ARID2/ZFP36L1/ADA/CCL19/RHOH/NFKBIZ/TNF/FOS/NLRP3
GO:1903708	BP	GO:1903708	positive regulation of hemopoiesis	168	-0.420651	-1.83695	7.6195e-06	0.000358666	0.000289615	1230	tags=23%, list=8%, signal=21%	WNT10B/ACTL6B/BCL6/IL15RA/HLX/KLF10/IL2RG/ZBTB16/TESC/AGER/PNP/CD83/CD80/HLA-G/RUNX1/IL2RA/IL10/CD86/IL23A/FOXO3/LILRB2/RIPK2/PF4/RUNX3/SOCS1/NFKBID/TRIB1/LIF/ID2/ARID2/ZFP36L1/ADA/CCL19/RHOH/NFKBIZ/TNF/FOS/NLRP3
GO:0015670	BP	GO:0015670	carbon dioxide transport	11	-0.872565	-2.09725	7.89687e-06	0.000367701	0.00029691	1005	tags=58%, list=7%, signal=54%	HBE1/HBD/HBD/HBA1/HBA2/HBB/HBG1
GO:0043372	BP	GO:0043372	positive regulation of CD4-positive, alpha-beta T cell differentiation	31	-0.675189	-2.1608	8.05324e-06	0.00037275	0.000300987	974	tags=39%, list=7%, signal=36%	HLX/IL2RG/CD83/CD80/CD86/IL23A/RIPK2/SOCS1/NFKBID/CCL19/NFKBIZ/NLRP3
GO:0061844	BP	GO:0061844	antimicrobial humoral immune response mediated by antimicrobial peptide	58	-0.567361	-2.0738	8.88937e-06	0.000409016	0.000330272	589	tags=28%, list=4%, signal=27%	GNLY/RNASE3/CXCL6/CXCL5/S100A9/DEFA4/PF4/CXCL11/CXCL10/CXCL9/CXCL2/PPBP/CXCL3/DEFA3/S100A12/CXCL14
GO:0071711	BP	GO:0071711	basement membrane organization	31	0.680947	2.05912	1.0125e-05	0.000460423	0.000371781	2272	tags=55%, list=15%, signal=46%	COL3A1/PXDN/CAV2/COL4A1/LAMB1/NID2/CAV1/EXT1/ITGB1/LAMB2/SPINT2/RIC8A/FERMT1/NID1/NTN4/CTSS/PLOD3
GO:0007051	BP	GO:0007051	spindle organization	168	0.437561	1.80607	1.00768e-05	0.000460423	0.000371781	4773	tags=54%, list=32%, signal=37%	DLGAP5/ASPM/BIRC5/NEK2/STMN1/NUF2/SPC25/EML1/NDC80/ARHGEF10/CCNB1/STARD9/TPX2/CENPH/TTK/GPSM2/PARP3/LZTS2/PSRC1/CLTC/STIL/NEK6/SPICE1/AURKB/TUBGCP4/TUBG1/INO80/PPP2R1A/TUBGCP3/CCNB2/SASS6/TBCE/TUBG2/MYH9/CHMP7/GNAI1/CENPE/SUN2/HAUS5/RAN/SAC3D1/DLG1/KIF2A/TUBB/CDCA8/RCC1/CHMP3/MYBL2/FBXO5/VPS4B/NUP62/NEK7/KIF23/CDC20/PLK1/SMC3/SENP6/HDAC3/HAUS3/KIF4A/RAB11A/DYNC1H1/MAP4/HAUS1/KIF11/PRC1/RACGAP1/DC…
GO:0005911	CC	GO:0005911	cell-cell junction	438	0.351969	1.58661	1.02585e-05	0.000463778	0.000374491	2949	tags=29%, list=20%, signal=24%	COL13A1/STEAP1/CDH13/EPCAM/CDH2/MPDZ/AJUBA/CCND1/TMEM47/CDH3/PODXL/TMEM204/AMOTL2/HAMP/WNK4/CCDC85C/DPP4/PARD3B/CNN3/SHROOM3/FRMD6/USP53/TEK/EPHA2/AQP3/DSC3/NF2/DBN1/OXTR/PLCG1/LAMA3/PDLIM4/EPPK1/PTK7/LIMD1/CTNNA2/CLDN7/HEG1/TRPV4/DES/PCDH1/GJB5/TGFBR1/TNKS1BP1/DSG2/SHROOM2/CLDN23/TCHP/PERP/C1QTNF5/PARD6B/VSIG10/DSP/MPP1/SCN1B/CD2/SNAP23/JAM3/AJAP1/GRHL2/FZD5/CDH1/PTPRK/NHS/VCL/RPGRIP1L/ITGB1/FZD…
GO:0002768	BP	GO:0002768	immune response-regulating cell surface receptor signaling pathway	268	-0.368476	-1.71283	1.03398e-05	0.000464752	0.000375277	2967	tags=37%, list=20%, signal=30%	FCHO1/BRAF/DUSP22/CSK/TRIL/WNK1/BAG6/NMI/MAPK10/RFTN1/BTNL9/SYK/SH2B2/OAS1/BCL10/VAV1/KIR2DS2/TIRAP/PRKCB/LY96/SRC/RNF31/ELF1/MALT1/GBP1/VTCN1/CD226/CREBBP/PTPRC/PRAM1/TRAF6/GATA3/PRKCH/BTN3A2/LILRA4/GPR32/FCN3/TLR1/BTN2A3P/BTN3A3/CBLB/MAP2K7/RELA/CD300A/MAPK1/PLEKHA1/CLEC12B/IFI35/KHDRBS1/FCRL3/PTPN2/TXK/NINJ1/BCL2/CD79B/TLR6/FOXP1/LCP2/BTNL8/CYBA/LAX1/FCER1G/RC3H1/LILRA2/KCNN4/EP300/TNFRSF21/PL…
GO:0008009	MF	GO:0008009	chemokine activity	35	-0.664097	-2.20681	1.05453e-05	0.000471264	0.000380535	575	tags=46%, list=4%, signal=44%	CCL17/CXCL6/CXCL5/CCL7/PF4/CXCL11/CCL3/CXCL10/CXCL9/CCL19/CXCL2/CCL4/PPBP/CXCL3/CCL20/CXCL14
GO:0043589	BP	GO:0043589	skin morphogenesis	11	0.865565	2.04236	1.12006e-05	0.00049769	0.000401874	417	tags=55%, list=3%, signal=53%	COL1A2/COL1A1/ITGA2/TP63/ITGB4/ITGA6
GO:0001653	MF	GO:0001653	peptide receptor activity	118	-0.460609	-1.9246	1.12997e-05	0.00049924	0.000403125	1615	tags=24%, list=11%, signal=21%	NPFFR2/CYSLTR1/CCKBR/AGTRAP/NPBWR2/CALCRL/NPBWR1/NTSR1/GAL/LTB4R/CXCR1/AGTR1/SSTR2/CRCP/CCR3/CXCR2/GIPR/KISS1R/CCRL2/UTS2R/GALR3/CX3CR1/RAMP1/FPR2/FPR1/GPR84/GPR35/CCR7
GO:0060351	BP	GO:0060351	cartilage development involved in endochondral bone morphogenesis	29	0.697538	2.06696	1.1494e-05	0.000504957	0.000407741	2938	tags=52%, list=20%, signal=42%	COL1A1/CBS/RARB/HOXA11/COL27A1/TRPV4/EXT1/SERPINH1/AXIN2/TGFBR2/STC1/ZMPSTE24/SMPD3/TSKU/TRIP11
GO:0016331	BP	GO:0016331	morphogenesis of embryonic epithelium	138	0.462611	1.84804	1.17635e-05	0.000513891	0.000414956	2256	tags=28%, list=15%, signal=24%	SULF1/VEGFC/GREM1/WNT2/TP63/RGMA/TGFB2/TGFB1I1/PRKACB/PTK7/TEAD2/MTHFD1/FZD6/ALDH1A3/OVOL2/FGFR2/SOX11/GRHL2/HS2ST1/KAT2A/CLUAP1/DLC1/TSC1/STIL/FOLR1/DVL1/SPINT2/GRSF1/MKS1/HECTD1/LAMA5/IFT172/CELSR1/KIF20B/DVL2/EPB41L5/WNT6/WNT5A
GO:0042129	BP	GO:0042129	regulation of T cell proliferation	161	-0.417257	-1.81691	1.21043e-05	0.000525827	0.000424593	1344	tags=23%, list=9%, signal=21%	JAK3/CCL5/BID/BCL6/ZP4/RC3H1/TNFRSF21/RAC2/IRF1/AGER/PNP/CD80/LILRB1/HLA-G/IL6ST/CD1D/IL2RA/IL10/CORO1A/CD86/IL23A/CD55/IGF1/LEP/LILRB2/PELI1/RIPK2/HES1/TNFRSF1B/SLAMF1/CCL19/EBI3/VCAM1/IL1A/IL6/IL1B/IDO1
GO:0004930	MF	GO:0004930	G protein-coupled receptor activity	398	-0.323835	-1.55816	1.26947e-05	0.000548413	0.000442831	1783	tags=16%, list=12%, signal=15%	GPR32/RORB/LPAR2/GPR68/OR10A5/LPAR3/NPFFR2/CHRM4/CYSLTR1/CCKBR/AGTRAP/ADRA1A/NPBWR2/CALCRL/NPBWR1/GPR65/NTSR1/GAL/DRD4/GPR157/HCAR2/LTB4R/OR11H12/PDGFRL/GPBAR1/FFAR3/PTGIR/CXCR1/AGTR1/SSTR2/P2RY12/HRH1/GPR27/CRCP/ADRA2B/PTAFR/CCR3/CXCR2/SPHK1/FFAR2/GIPR/KISS1R/S1PR4/CCRL2/HCAR3/UTS2R/GPR153/GALR3/GPR78/P2RY13/CX3CR1/RAMP1/ADORA2A/C5AR1/GPR132/FPR2/PTGER2/FPR1/GPR84/GPR183/CNR1/P2RY1/P2RY14/GPR35/…
GO:0035987	BP	GO:0035987	endodermal cell differentiation	44	0.613448	1.9986	1.33772e-05	0.000574704	0.000464061	1641	tags=39%, list=11%, signal=34%	MMP8/COL12A1/COL5A2/MMP2/COL4A2/COL5A1/COL7A1/LAMA3/LAMB3/LAMB1/FN1/ITGB5/EOMES/SOX17/HMGA2/LEO1/ITGB2
GO:0062207	BP	GO:0062207	regulation of pattern recognition receptor signaling pathway	85	-0.499655	-1.9571	1.43599e-05	0.000613533	0.000495414	1833	tags=35%, list=12%, signal=31%	LILRA4/TLR1/CD300A/RIOK3/IFI35/FCRL3/NINJ1/TLR6/IRF4/CYBA/SLC15A2/DDX60/LILRA2/USP15/TLR2/PDPK1/IRF1/ANKRD17/NR1D1/XIAP/TREML4/PELI1/BIRC3/OTUD4/LYN/IRF7/IRAK3/RSAD2/OASL/TNFAIP3
GO:0032731	BP	GO:0032731	positive regulation of interleukin-1 beta production	55	-0.566582	-2.06652	1.47365e-05	0.000626181	0.000505627	2374	tags=49%, list=16%, signal=41%	MYD88/ORM2/MALT1/JAK2/CD36/PYDC1/PANX1/GSDMD/NLRP12/MEFV/CASP1/TLR6/ORM1/TMEM106A/LILRA2/SMAD3/AGER/LPL/GBP5/LILRA5/RIPK2/CCL3/EGR1/CCL19/TNF/NLRP3/IL6
GO:0045619	BP	GO:0045619	regulation of lymphocyte differentiation	193	-0.390362	-1.74607	1.53905e-05	0.000650418	0.000525198	1344	tags=23%, list=9%, signal=21%	JAK3/FCRL3/PTPN2/WNT10B/ACTL6B/BCL6/IRF4/IL15RA/HLX/RC3H1/PRELID1/IL2RG/ZBTB16/INHA/IRF1/PSG9/JUNB/PNP/CD83/CD80/HLA-G/IFNB1/RUNX1/FGL2/IL2RA/IL10/CD86/IL23A/FOXO3/LILRB2/RIPK2/RUNX3/ZC3H12A/SOCS1/NFKBID/ID2/ARID2/PRDM1/ZFP36L1/ADA/CCL19/RHOH/NFKBIZ/NLRP3
GO:0046635	BP	GO:0046635	positive regulation of alpha-beta T cell activation	66	-0.53031	-1.98822	1.55286e-05	0.000652703	0.000527044	974	tags=29%, list=7%, signal=27%	HLX/IL2RG/ZBTB16/PNP/CD83/CD80/RUNX1/CD86/IL23A/CD55/RIPK2/RUNX3/SOCS1/NFKBID/ADA/CCL19/NFKBIZ/EBI3/NLRP3
GO:0005938	CC	GO:0005938	cell cortex	258	0.390249	1.66817	1.60942e-05	0.000672843	0.000543306	2255	tags=27%, list=15%, signal=23%	LAMC2/CDH2/ANLN/PLS1/CALD1/RAPGEF3/HAMP/CTTN/PARD3B/SHROOM3/NF2/DBN1/ENO2/FGF1/MYZAP/MYO6/SPTBN1/RTKN/ASTN2/TRPV4/CALB1/MYO1D/MYL9/SHROOM2/DST/PTK2/FMN2/TCHP/PARD6B/RIMS3/RAI14/CAV1/MPP1/FGFR2/GPSM2/FNBP1L/EXOC6B/UNC13B/CDH1/NEDD9/DLC1/MYO5B/SNCA/TSC1/SPIRE1/ENO1/PSEN2/ECT2/GSN/AKAP12/DSTN/EXOC6/SLC2A1/CLIP4/ITPR2/MYO10/EXOC5/PARD6A/KRT19/HIP1R/GIPC1/FLNB/EPB41L2/ACTB/NCL/CAPN2/CTBP1/MYH9/MLPH
GO:0032963	BP	GO:0032963	collagen metabolic process	80	0.533448	1.96892	1.63558e-05	0.000680122	0.000549183	1611	tags=30%, list=11%, signal=27%	MMP3/MMP8/COL1A2/TGFB3/COL1A1/CTSK/FAP/SERPINB7/MMP1/ITGA2/MMP2/CIITA/MMP12/COL5A1/MRC2/LARP6/PEPD/PDGFRB/SERPINH1/PCOLCE/ITGB1/ERRFI1/DDR2/CYGB
GO:0045069	BP	GO:0045069	regulation of viral genome replication	75	-0.508176	-1.94021	1.70637e-05	0.000705782	0.000569904	1799	tags=29%, list=12%, signal=26%	SLPI/RAD23A/EIF2AK2/IFITM3/CCL5/BCL2/IFITM2/MX1/PLSCR1/OAS2/IFNB1/AICDA/APOBEC3B/MAVS/OAS3/TNIP1/ISG15/ISG20/TNF/RSAD2/APOBEC3A/OASL
GO:0032635	BP	GO:0032635	interleukin-6 production	140	-0.436587	-1.86081	1.83739e-05	0.000750257	0.000605816	2042	tags=34%, list=14%, signal=30%	TLR9/TIRAP/NOS2/IL36RN/MYD88/IL1RAP/TRAF6/CD36/TWIST1/FOXJ1/TSLP/AKIRIN2/TLR1/TNFSF4/TICAM1/ARID5A/NLRP12/IL17D/TLR6/ORM1/TMEM106A/CYBA/LILRA2/TLR2/AGER/PTAFR/LPL/GHRL/BPI/POU2F2/RABGEF1/IL10/KLF2/LILRA5/LEP/LILRB2/RIPK2/MAVS/ZC3H12A/SLAMF1/IRAK3/IL6R/TNF/IL1A/TNFAIP3/IL6/EREG/IL1B
GO:0032675	BP	GO:0032675	regulation of interleukin-6 production	140	-0.436587	-1.86081	1.83739e-05	0.000750257	0.000605816	2042	tags=34%, list=14%, signal=30%	TLR9/TIRAP/NOS2/IL36RN/MYD88/IL1RAP/TRAF6/CD36/TWIST1/FOXJ1/TSLP/AKIRIN2/TLR1/TNFSF4/TICAM1/ARID5A/NLRP12/IL17D/TLR6/ORM1/TMEM106A/CYBA/LILRA2/TLR2/AGER/PTAFR/LPL/GHRL/BPI/POU2F2/RABGEF1/IL10/KLF2/LILRA5/LEP/LILRB2/RIPK2/MAVS/ZC3H12A/SLAMF1/IRAK3/IL6R/TNF/IL1A/TNFAIP3/IL6/EREG/IL1B
GO:0000070	BP	GO:0000070	mitotic sister chromatid segregation	175	0.429668	1.77471	1.84284e-05	0.000750257	0.000605816	4732	tags=52%, list=32%, signal=36%	DLGAP5/BIRC5/NCAPG/NEK2/CENPF/MAD2L1/NUF2/SPC25/NDC80/SPC24/ARHGEF10/DSCC1/CCNB1/TPX2/BUB1/PDS5A/ESCO2/CDCA5/ZWINT/TTK/NCAPH/KIF18A/EML4/PSRC1/CENPK/APC/ANAPC7/RRS1/SPICE1/AURKB/TUBG1/INO80/PPP2R1A/NSMCE2/TUBG2/CDC16/CHMP7/SMC2/SEH1L/CENPE/NCAPG2/RAN/CUL3/KIF2A/NSL1/CDCA8/PDS5B/CHMP3/NCAPD3/MYBL2/ESCO1/FBXO5/VPS4B/NUP62/HDAC8/BAZ1B/RAD21/KIF23/BUB1B/CDC20/PLK1/SMC3/KIF4A/RB1/RAB11A/KIF11/PRC1/RAC…
GO:0007218	BP	GO:0007218	neuropeptide signaling pathway	82	-0.508289	-1.96772	1.95299e-05	0.000790962	0.000638684	3067	tags=41%, list=21%, signal=33%	NPVF/PROKR2/LTB4R2/NPY5R/NTS/CYSLTR2/RAPGEF2/PPY/SORCS3/SSTR4/GALR2/PTH2/PNOC/NPFF/RELA/NPFFR2/CYSLTR1/NPBWR2/POMC/NPBWR1/NTSR1/GAL/PENK/LTB4R/SSTR2/PCSK1N/CRCP/NPW/KISS1R/UTS2R/GALR3/PROK2/GPR84/TAC3
GO:0005925	CC	GO:0005925	focal adhesion	401	0.355371	1.58942	2.0449e-05	0.000823895	0.000665277	2604	tags=26%, list=18%, signal=22%	ITGB6/CNN1/FAP/TNC/CDH13/CDH2/ITGA3/ITGA2/AJUBA/CAV2/CTTN/FHL2/DPP4/TGFB1I1/LAYN/TNS1/CNN3/TEK/EPHA2/CD9/ITGB4/MRC2/RND3/ITGA6/PTK7/LIMD1/S100A7/TRPV4/FLNC/LIMA1/SCARF2/ITGB5/YES1/SNTB1/DST/PTK2/AFAP1/DAB2/CAV1/THY1/USP33/LMO7/ARL2/PDGFRB/SNAP23/TNS4/REXO2/PALLD/NEDD9/NHS/DLC1/VCL/CLTC/FBLIM1/CD46/ARHGAP22/ITGB1/INPP5E/PDLIM1/NOX4/GSN/AKAP12/PIK3R2/SYNPO2/CD59/NRP1/DDR2/NCKAP1/MME/ITGA1/EHD3/ITGB…
GO:0044706	BP	GO:0044706	multi-multicellular organism process	187	-0.398864	-1.77372	2.06648e-05	0.000828295	0.00066883	1276	tags=21%, list=9%, signal=19%	NDP/PTN/BCL2/PGF/ANGPT2/FOSL1/B4GALT1/ACVR1C/PSG9/JUNB/ADRA2B/PTAFR/CLDN4/GHRL/P2RX1/PTGS2/UCP2/TIMP1/CRH/GJB2/LEP/CD38/IGFBP5/THBD/MAFF/LIF/WNT4/PRDM1/VEGFA/CNR1/ENDOU/FOS/TPPP3/RGS2/IL1B/PRL/FOSB/IDO1/TAC3
GO:0048407	MF	GO:0048407	platelet-derived growth factor binding	10	0.870044	2.00305	2.09095e-05	0.000830714	0.000670783	1064	tags=70%, list=7%, signal=65%	COL1A2/COL3A1/COL1A1/COL5A1/COL4A1/PDGFRA/PDGFRB
GO:0034763	BP	GO:0034763	negative regulation of transmembrane transport	103	-0.465767	-1.89395	2.09388e-05	0.000830714	0.000670783	2458	tags=29%, list=17%, signal=24%	TLR9/OXSR1/PRKCB/OAZ2/ANK3/TWIST1/KEL/KCNE2/KCNRG/PKD2/FABP5/SLC30A1/NTSR1/DRD4/BCL2/GEM/IRS2/SESTD1/SLC43A2/ENPP1/SLN/THBS1/PPIF/RRAD/LEP/PID1/TNF/RGS2/GPR35/IL1B
GO:0038066	BP	GO:0038066	p38MAPK cascade	49	-0.58514	-2.08655	2.10899e-05	0.000832463	0.000672195	1490	tags=31%, list=10%, signal=28%	MAP3K4/HAND2/BMP2/AGER/MAP2K3/SPHK1/GADD45B/PER1/LEP/ZC3H12A/ZFP36/VEGFA/ZFP36L1/DUSP1/IL1B
GO:0048525	BP	GO:0048525	negative regulation of viral process	78	-0.51311	-1.97222	2.24007e-05	0.000879738	0.000710369	1799	tags=31%, list=12%, signal=27%	SLPI/FCN3/EIF2AK2/IFITM3/CCL5/IFITM2/MX1/PLSCR1/LY6E/OAS2/IFNB1/AICDA/APOBEC3B/MAVS/OAS3/TNIP1/ISG15/ZFP36/ISG20/TNF/RSAD2/APOBEC3A/OASL/PTX3
GO:0008528	MF	GO:0008528	G protein-coupled peptide receptor activity	114	-0.464511	-1.93536	2.31129e-05	0.000903145	0.00072927	1615	tags=25%, list=11%, signal=22%	NPFFR2/CYSLTR1/CCKBR/AGTRAP/NPBWR2/CALCRL/NPBWR1/NTSR1/GAL/LTB4R/CXCR1/AGTR1/SSTR2/CRCP/CCR3/CXCR2/GIPR/KISS1R/CCRL2/UTS2R/GALR3/CX3CR1/RAMP1/FPR2/FPR1/GPR84/GPR35/CCR7
GO:0140375	MF	GO:0140375	immune receptor activity	118	-0.450985	-1.88439	2.63285e-05	0.00102365	0.000826577	1006	tags=28%, list=7%, signal=26%	LEPR/CSF2RA/IL10RB/GFRA2/IL3RA/IFNAR1/IL15RA/FCER1G/IL2RG/LILRA2/CXCR1/IFNAR2/CCR3/CXCR2/LILRB1/IL6ST/IL2RA/IL2RB/LILRA5/CCRL2/CRLF2/LILRB2/CX3CR1/IL1RL1/C5AR1/LILRA3/FPR2/FPR1/CRLF1/IL6R/EBI3/GPR35/CCR7
GO:0016324	CC	GO:0016324	apical plasma membrane	305	0.371405	1.62407	2.75622e-05	0.00106629	0.000861001	2227	tags=25%, list=15%, signal=22%	CTSK/ATP6V0D2/EPCAM/CDH2/KCNMA1/MPDZ/ABCC4/SLCO2B1/ASPM/PODXL/SLC4A11/DPP4/PARD3B/SLC29A1/SLC5A3/SLC2A5/SHROOM3/FRMD6/SLC46A1/TEK/SLC47A1/KCNQ1/OXTR/KCNK2/OSMR/PTPRO/TRPV4/SLC22A5/CFTR/ABCC5/PROM1/FN1/MUC1/FZD6/SHROOM2/SLC7A8/SLC16A1/C1QTNF5/PARD6B/RAB17/THY1/SLC1A1/LMO7/HYAL2/PDGFRB/AJAP1/SLC39A14/NHS/SLC16A2/FOLR1/EMP2/PSEN2/ERBB2/F2RL2/KISS1/SLC2A1/ANO1/DDR2/SLC9B2/MAL2/SLC12A2/ATP8B1/ARHGEF18…
GO:2000514	BP	GO:2000514	regulation of CD4-positive, alpha-beta T cell activation	67	-0.523764	-1.95874	2.77779e-05	0.00106931	0.000863446	1096	tags=40%, list=7%, signal=37%	GATA3/CD274/TNFSF4/CBLB/JAK3/BCL6/IRF4/HLX/RC3H1/IL2RG/AGER/JUNB/CD83/CD80/RUNX1/IL2RA/CD86/IL23A/CD55/RIPK2/RUNX3/ZC3H12A/SOCS1/NFKBID/CCL19/NFKBIZ/NLRP3
GO:0007565	BP	GO:0007565	female pregnancy	165	-0.407548	-1.77333	2.81309e-05	0.00107756	0.00087011	1276	tags=21%, list=9%, signal=20%	NDP/PTN/BCL2/PGF/ANGPT2/FOSL1/ACVR1C/PSG9/JUNB/ADRA2B/CLDN4/GHRL/PTGS2/UCP2/TIMP1/CRH/GJB2/LEP/CD38/IGFBP5/THBD/LIF/WNT4/PRDM1/VEGFA/CNR1/ENDOU/FOS/TPPP3/RGS2/IL1B/PRL/FOSB/IDO1/TAC3
GO:0002224	BP	GO:0002224	toll-like receptor signaling pathway	57	-0.557805	-2.0206	2.94723e-05	0.00112052	0.000904794	2618	tags=44%, list=18%, signal=36%	BCL10/TLR9/TIRAP/LY96/MYD88/IRF3/TRAF6/CD36/TLR1/TICAM1/CD300A/IRAK2/TLR6/IRF4/TLR2/PDPK1/IRF1/IRAK4/BIRC3/OTUD4/TNIP1/IRF7/IRAK3/NFKBIZ/TNIP3
GO:0014015	BP	GO:0014015	positive regulation of gliogenesis	61	-0.543459	-2.00993	2.95404e-05	0.00112052	0.000904794	1946	tags=36%, list=13%, signal=31%	SERPINE2/PRKCH/NKX6-2/SLC7A5/BMP2/PTN/GFAP/DICER1/TLR2/MAG/IL6ST/ZNF365/CLCF1/OLIG2/HES1/LYN/TNFRSF1B/LIF/ID2/TNF/IL6/IL1B
GO:0005179	MF	GO:0005179	hormone activity	91	-0.486814	-1.93467	3.06676e-05	0.00115763	0.000934758	2551	tags=38%, list=17%, signal=32%	APLN/GAST/IAPP/ENHO/AMH/GPHB5/KL/PNOC/NPFF/INHBB/METRNL/OXT/EDN1/POMC/GAL/RETN/PENK/AVP/INHA/LHB/CGA/UCN2/GHRL/INSL3/TRH/CRH/IGF1/GH2/LEP/INSL4/CSH1/CSHL1/CSH2/GH1/PRL
GO:0043122	BP	GO:0043122	regulation of I-kappaB kinase/NF-kappaB signaling	230	-0.369618	-1.68898	3.1796e-05	0.00118868	0.000959833	2458	tags=28%, list=17%, signal=24%	TLR9/TIRAP/PRKCB/OTUD7B/CTH/MYD88/RNF31/RIPK1/MALT1/TRIM25/IRF3/SIRT1/TRIM52/TRAF6/CD36/TRIM34/TMED4/RORA/TLE1/TNFRSF10B/RELA/TICAM1/RIOK3/TAB3/NLRP12/CFLAR/SLC39A8/CASP1/TLR6/UBE2V1/TMEM106A/APOL3/TRAF3IP2/PDPK1/ANKRD17/NKIRAS2/CARD16/PIM2/NR1D1/IRAK4/NFKBIB/CXXC5/BRD4/FYN/PER1/PELI1/RIPK2/BIRC3/MAVS/ZC3H12A/TNIP1/AKAP13/CCL19/RHOH/TNF/TNIP3/CLEC4D/REL/IL1A/TNFAIP3/TRAF1/CCR7/S100A12/IL1B
GO:0030099	BP	GO:0030099	myeloid cell differentiation	359	-0.329247	-1.57447	3.16542e-05	0.00118868	0.000959833	2508	tags=26%, list=17%, signal=22%	ACVR1B/GAB3/EPB42/IAPP/FSTL3/TIRAP/SBNO2/HMGB2/SRC/RIPK1/HSPA1A/BGLAP/SIRT1/JAK2/IL11/ZNF675/RELB/PAF1/TRAF6/TGFBR3/ACIN1/GATA3/L3MBTL3/PAFAH1B1/KAT6A/MAFB/PDE1B/LILRB3/GPR68/CDK5RAP3/CDKN1C/PLA2G10/EVI2B/G6PD/GAB2/BMP2/CFLAR/TOB2/PTPN2/CASP9/BCL6/FOXP1/IRF4/JMJD6/IKZF1/NBEAL2/GP1BB/PTBP3/KLF10/EP300/ZFPM1/ZBTB16/TLR2/INHA/TESC/JUNB/PURB/NFKBIA/DLL1/LILRB1/RUNX1/KLF2/TET2/IL23A/FOXO3/UCP2/PIP4K2A…
GO:0042088	BP	GO:0042088	T-helper 1 type immune response	44	-0.586179	-2.02284	3.22528e-05	0.00119999	0.000968963	2046	tags=41%, list=14%, signal=35%	RELB/TRAF6/IL18BP/TNFSF4/ARID5A/JAK3/BCL3/HLX/CD80/SLC11A1/IL23A/RIPK2/SLAMF1/IL1RL1/CCL19/NFKBIZ/EBI3/IL1B
GO:0031649	BP	GO:0031649	heat generation	15	-0.795986	-2.10041	3.2993e-05	0.00122168	0.000986482	812	tags=47%, list=6%, signal=44%	ARRDC3/PTGS2/PTGES/CNR1/TNF/IL1A/IL1B
GO:0032755	BP	GO:0032755	positive regulation of interleukin-6 production	90	-0.48034	-1.90051	3.43767e-05	0.00126689	0.00102298	2772	tags=44%, list=19%, signal=36%	C1QTNF4/SYK/IFIH1/BCL10/IL16/TLR9/TIRAP/NOS2/MYD88/IL1RAP/TRAF6/CD36/TWIST1/TSLP/AKIRIN2/TLR1/TNFSF4/TICAM1/ARID5A/IL17D/TLR6/TMEM106A/CYBA/LILRA2/TLR2/AGER/PTAFR/LPL/POU2F2/LILRA5/LEP/LILRB2/RIPK2/MAVS/IL6R/TNF/IL1A/IL6/EREG/IL1B
GO:0045236	MF	GO:0045236	CXCR chemokine receptor binding	14	-0.830592	-2.16283	3.61232e-05	0.00131934	0.00106534	1160	tags=71%, list=8%, signal=66%	CXCL1/CXCL6/CXCL5/PF4/CXCL11/CXCL10/CXCL9/CXCL2/PPBP/CXCL3
GO:0016072	BP	GO:0016072	rRNA metabolic process	224	0.400523	1.70085	3.61393e-05	0.00131934	0.00106534	4367	tags=47%, list=30%, signal=34%	RPP25/RPS6/UTP15/WDR43/RPUSD2/POLR1B/TRMT61B/WDR3/WDR12/BRIX1/NOL6/RRP15/PRKDC/EMG1/PDCD11/UTP18/SHQ1/TSR1/DDX10/BYSL/TP53/WDR75/RRS1/DCAF13/MAK16/DIMT1/RIOK2/SPIN1/GTF3A/GEMIN4/NOL10/RBFA/DDX27/HEATR1/RPS8/NCL/METTL18/PWP2/METTL5/ZNHIT6/MRM1/ERI1/FDXACB1/DIS3L/PWP1/RCL1/DKC1/POP7/NOL11/RRP8/FCF1/IPPK/RRP9/EBNA1BP2/NSUN5P2/WDR46/RPP38/MRPL44/SRFBP1/ERCC6/WDR55/SLFN12/URB1/GAR1/ANG/NVL/TFB2M/MPHOS…
GO:0002062	BP	GO:0002062	chondrocyte differentiation	95	0.483717	1.83303	3.72563e-05	0.00135376	0.00109313	1813	tags=28%, list=12%, signal=25%	SULF1/LOXL2/COL3A1/GREM1/RARB/HOXA11/ADAMTS12/BMPR1A/ZNF219/MAF/SNAI2/ECM1/COL27A1/CYTL1/TWSG1/TGFBR1/NFIB/WNT7A/WNT5B/SLC39A14/EXT1/TRPS1/SERPINH1/HMGA2/PTHLH/AXIN2/TGFBR2
GO:0031663	BP	GO:0031663	lipopolysaccharide-mediated signaling pathway	56	-0.560688	-2.05366	3.91346e-05	0.00140885	0.00113761	2378	tags=46%, list=16%, signal=39%	LY96/MYD88/MALT1/IRF3/TRAF6/CD36/CD180/TICAM1/IRAK2/MAPK1/CCL5/LILRA2/TLR2/BMP6/PTAFR/CARD16/NFKBIA/BPI/CD55/RIPK2/LYN/CCL3/TRIB1/TNF/TNFAIP3/IL1B
GO:0044703	BP	GO:0044703	multi-organism reproductive process	180	-0.405443	-1.79463	3.90593e-05	0.00140885	0.00113761	1276	tags=21%, list=9%, signal=20%	NDP/PTN/BCL2/PGF/ANGPT2/FOSL1/ACVR1C/PSG9/JUNB/ADRA2B/PTAFR/CLDN4/GHRL/P2RX1/PTGS2/UCP2/TIMP1/CRH/GJB2/LEP/CD38/IGFBP5/THBD/MAFF/LIF/WNT4/PRDM1/VEGFA/CNR1/ENDOU/FOS/TPPP3/RGS2/IL1B/PRL/FOSB/IDO1/TAC3
GO:0019915	BP	GO:0019915	lipid storage	75	-0.494775	-1.88905	3.99877e-05	0.00142635	0.00115175	1612	tags=32%, list=11%, signal=29%	PLA2G10/FITM1/CRY2/CES1/PTPN2/PNPLA2/ACVR1C/OSBPL8/NFKBIA/ENPP1/LPL/FFAR2/C3/PLIN2/NFKB1/LEP/ZC3H12A/EHD1/APOA1/CPT1A/DGAT2/TNF/IL6/IL1B
GO:0006364	BP	GO:0006364	rRNA processing	193	0.401572	1.68539	3.98487e-05	0.00142635	0.00115175	4589	tags=50%, list=31%, signal=35%	RPP25/RPS6/UTP15/WDR43/RPUSD2/TRMT61B/WDR3/WDR12/BRIX1/NOL6/RRP15/PRKDC/EMG1/PDCD11/UTP18/SHQ1/TSR1/DDX10/BYSL/WDR75/RRS1/DCAF13/MAK16/DIMT1/RIOK2/GEMIN4/NOL10/RBFA/DDX27/HEATR1/RPS8/METTL18/PWP2/METTL5/ZNHIT6/MRM1/ERI1/FDXACB1/PWP1/RCL1/DKC1/POP7/NOL11/RRP8/FCF1/RRP9/EBNA1BP2/NSUN5P2/WDR46/RPP38/MRPL44/SRFBP1/WDR55/URB1/GAR1/NVL/TFB2M/MPHOSPH10/ZCCHC4/DHX37/ERI2/MRTO4/RPF2/DDX56/UTP6/TFB1M/ZNHIT…
GO:0042102	BP	GO:0042102	positive regulation of T cell proliferation	94	-0.472872	-1.88797	4.13394e-05	0.00146116	0.00117985	770	tags=23%, list=5%, signal=22%	AGER/PNP/CD80/IL6ST/CD1D/IL2RA/CORO1A/CD86/IL23A/CD55/IGF1/LEP/LILRB2/RIPK2/HES1/SLAMF1/CCL19/EBI3/VCAM1/IL1A/IL6/IL1B
GO:0002429	BP	GO:0002429	immune response-activating cell surface receptor signaling pathway	245	-0.360857	-1.65819	4.11834e-05	0.00146116	0.00117985	2967	tags=36%, list=20%, signal=29%	FCHO1/BRAF/DUSP22/CSK/TRIL/WNK1/BAG6/NMI/RFTN1/BTNL9/SYK/SH2B2/OAS1/BCL10/VAV1/KIR2DS2/TIRAP/PRKCB/LY96/SRC/RNF31/ELF1/MALT1/GBP1/VTCN1/CD226/CREBBP/PTPRC/PRAM1/TRAF6/GATA3/PRKCH/BTN3A2/GPR32/FCN3/TLR1/BTN2A3P/BTN3A3/CBLB/RELA/CD300A/MAPK1/PLEKHA1/IFI35/KHDRBS1/FCRL3/PTPN2/TXK/NINJ1/BCL2/CD79B/TLR6/FOXP1/LCP2/BTNL8/CYBA/LAX1/FCER1G/RC3H1/LILRA2/KCNN4/EP300/TNFRSF21/PLSCR1/CD79A/NFKBIA/NR1D1/FFAR2…
GO:0045580	BP	GO:0045580	regulation of T cell differentiation	161	-0.400758	-1.74506	4.37041e-05	0.00153775	0.0012417	1238	tags=24%, list=8%, signal=22%	JAK3/PTPN2/WNT10B/ACTL6B/BCL6/IRF4/HLX/RC3H1/PRELID1/IL2RG/ZBTB16/IRF1/PSG9/JUNB/PNP/CD83/CD80/HLA-G/IFNB1/RUNX1/FGL2/IL2RA/CD86/IL23A/FOXO3/LILRB2/RIPK2/RUNX3/ZC3H12A/SOCS1/NFKBID/ARID2/PRDM1/ADA/CCL19/RHOH/NFKBIZ/NLRP3
GO:0035743	BP	GO:0035743	CD4-positive, alpha-beta T cell cytokine production	16	-0.791954	-2.14291	4.59182e-05	0.00160624	0.001297	549	tags=50%, list=4%, signal=48%	GATA3/ARID5A/IFNB1/SLAMF1/RSAD2/NLRP3/IL6/IL1B
GO:1903557	BP	GO:1903557	positive regulation of tumor necrosis factor superfamily cytokine production	100	-0.461023	-1.86021	4.60637e-05	0.00160624	0.001297	2772	tags=45%, list=19%, signal=37%	C1QTNF4/SYK/IFIH1/OAS1/BCL10/SASH3/ABCC8/TLR9/TIRAP/LY96/MYD88/ORM2/RIPK1/JAK2/PTPRC/CD36/TWIST1/CLU/TLR1/TICAM1/ARID5A/ORM1/TMEM106A/CYBA/LILRA2/TLR2/AGER/OAS2/PTAFR/TNFRSF8/LPL/LRRK2/THBS1/CD86/IL23A/LILRA5/LEP/RIPK2/PF4/MAVS/OAS3/CCL3/CCL19/IL1A/IL6
GO:0045171	CC	GO:0045171	intercellular bridge	72	0.532233	1.91106	4.63772e-05	0.00160995	0.0013	3085	tags=38%, list=21%, signal=30%	TUBB2B/NUPR1/CEP55/KLHDC8B/KIF20A/FAM83D/TPX2/TUBB3/SKA1/PARP3/NGRN/NINL/TUBB6/CDC6/XPA/FAN1/HSD3B1/KIF20B/TUBB2A/CENPE/NUDCD2/TUBB/HSD3B2/CDCA8/DNAJC8/FAM50B/EAF1
GO:0051216	BP	GO:0051216	cartilage development	163	0.41906	1.72243	4.90482e-05	0.0016951	0.00136876	1216	tags=21%, list=8%, signal=20%	SULF1/LOXL2/COL3A1/PRRX1/GREM1/COL1A1/CTSK/CHI3L1/CBS/RARB/HOXA11/TYMS/ADAMTS12/BMPR1A/ZNF219/MAF/SNAI2/ECM1/COL27A1/TRPV4/CYTL1/TWSG1/TGFBR1/NFIB/WNT7A/BMP8A/WNT5B/SATB2/HYAL2/SLC39A14/EXT1/KAT2A/TRPS1/FGF2/SERPINH1
GO:0002687	BP	GO:0002687	positive regulation of leukocyte migration	129	-0.422501	-1.79041	5.03324e-05	0.00173179	0.00139838	1605	tags=31%, list=11%, signal=28%	ITGA4/EDN1/MAPK1/PRSS56/ADAM17/CCL5/PTN/PGF/GPSM3/TNFRSF18/PLVAP/AKIRIN1/RAC2/P2RY12/TNFSF14/AGER/ICAM1/ABL2/PTAFR/CXCR2/THBS1/CORO1A/IL23A/CCL7/DOCK8/CX3CR1/CCL3/SLAMF1/CXCL10/C5AR1/VEGFA/FPR2/CCL19/IL6R/TNF/CCL4/IL1A/IL6/CCR7/CCL20
GO:0002443	BP	GO:0002443	leukocyte mediated immunity	345	-0.332301	-1.5885	5.06897e-05	0.0017364	0.0014021	2144	tags=24%, list=15%, signal=21%	CD226/PTPRC/PRAM1/TREX1/TRAF6/SLC22A13/CBL/GATA3/FOXJ1/IL18RAP/SLC18A2/SCNN1B/BTN3A2/CLU/TNFSF4/BTN3A3/TICAM1/CD300A/CD1A/ARID5A/ATAD5/CLEC12B/GAB2/STXBP2/ADAM17/FCER2/JAK3/GAPT/CD1B/AHR/BCL6/BCL3/C4B/FCER1G/VAMP2/TRAF3IP2/RAC2/PDPK1/LAT/RNF19B/AGER/RAB27A/ICAM1/TREM1/MILR1/PTAFR/NBN/LILRB1/HLA-G/CXCL6/CD1D/IFNB1/IRAK4/RABGEF1/MYO1G/IL10/NCR1/CORO1A/IL23A/CD55/C3/SLAMF7/GZMB/IL2RB/AICDA/SERPINB9/…
GO:2000647	BP	GO:2000647	negative regulation of stem cell proliferation	20	0.747535	2.04721	5.19131e-05	0.00177051	0.00142965	1667	tags=55%, list=11%, signal=49%	RARB/SFN/CEBPA/SNAI2/FBLN1/NFIB/OVOL2/FGF2/RBPJ/TP53/FERMT1
GO:0001501	BP	GO:0001501	skeletal system development	437	0.343099	1.54736	5.36285e-05	0.00182103	0.00147044	1733	tags=19%, list=12%, signal=17%	SULF1/ITGB6/COL13A1/COL1A2/LOXL2/COL3A1/PRRX1/GREM1/TGFB3/COL1A1/CTSK/CHI3L1/CBS/COL5A2/MMP2/TP63/PDGFC/TGFB2/PLS3/RARB/HOXA11/TYMS/ADAMTS12/LOX/HOXA10/EPHA2/BMPR1A/KIAA1217/ZNF219/MAF/SNAI2/EBP/ECM1/COL27A1/TRPV4/ACP5/CYTL1/HOXC9/TWSG1/PDGFRA/MTHFD1/TGFBR1/NFIB/HOXB6/WNT7A/BMP8A/COL18A1/WNT5B/SATB2/NAB2/GDF11/FGFR2/HYAL2/SOX11/GRHL2/SLC39A14/EXT1/HOXA9/PRDX1/KAT2A/TRPS1/FGF2/SERPINH1/NPR3/TTC9/H…
GO:0002830	BP	GO:0002830	positive regulation of type 2 immune response	17	-0.766201	-2.10862	5.59748e-05	0.00189243	0.0015281	472	tags=41%, list=3%, signal=40%	GATA3/TNFSF4/CD86/RSAD2/NLRP3/IL6/IDO1
GO:0005912	CC	GO:0005912	adherens junction	163	0.416596	1.7123	5.63444e-05	0.00189505	0.00153021	3761	tags=39%, list=25%, signal=30%	CDH13/CDH2/AJUBA/TMEM47/CDH3/TMEM204/CCDC85C/PARD3B/CNN3/SHROOM3/NF2/OXTR/LAMA3/PDLIM4/LIMD1/CTNNA2/TRPV4/TNKS1BP1/SHROOM2/DSP/SNAP23/AJAP1/CDH1/PTPRK/VCL/DLG5/PDLIM1/DSC2/PKP4/IGSF21/APC/PTPRM/KRT18/AHI1/NEXN/ACTB/EPB41L5/MYH9/ARHGAP24/FRMD5/CTNNB1/CDC42EP1/CCDC85B/DLG1/CYTH3/LIN7C/PARD3/VEZT/CD99L2/PVR/TRIM29/PARK7/MYO1E/DLG3/JUP/TJP1/ADAM10/CDH10/CDH4/FRMD4B/BAIAP2L1/STXBP6/LIN7B/LLGL2
GO:0009914	BP	GO:0009914	hormone transport	263	-0.352647	-1.63869	5.65396e-05	0.00189505	0.00153021	2140	tags=26%, list=15%, signal=23%	JAK2/IL11/EPHA5/GATA3/SLC18A2/CAMK2G/INHBB/RAB8B/PRKACA/TFAP2B/GPR68/PIM3/SLCO4A1/EDN1/SLC7A5/CRY2/POMC/RIMS2/FOXD1/CCL5/NKX3-1/TCF7L2/GAL/GPR119/GNAZ/IRS2/EXOC3L1/OSM/RETN/HCAR2/RFX3/FFAR3/C1QTNF1/AGTR1/ACVR1C/INHA/FOXO1/GPR27/PFKL/BMP6/PLCB1/CGA/MIDN/FAM3B/NR1D1/GHRL/FFAR2/ORAI1/GIPR/TRH/SLC16A10/UCP2/CRH/STX1A/CYP19A1/LEP/CD38/LYN/LIF/SPINK1/CPT1A/IL1RN/ILDR1/CNR1/TNF/P2RY1/IL6/IL1B
GO:0019730	BP	GO:0019730	antimicrobial humoral response	88	-0.481707	-1.89099	5.80687e-05	0.00193795	0.00156485	1160	tags=24%, list=8%, signal=22%	CXCL1/BCL3/GNLY/PI3/SLC11A1/RNASE3/CXCL6/CXCL5/S100A9/DEFA4/PF4/CXCL11/COLEC11/CXCL10/CXCL9/CXCL2/PPBP/CXCL3/DEFA3/S100A12/CXCL14
GO:0046879	BP	GO:0046879	hormone secretion	257	-0.354813	-1.64308	5.88724e-05	0.00195637	0.00157973	1440	tags=26%, list=10%, signal=24%	JAK2/IL11/EPHA5/GATA3/SLC18A2/CAMK2G/INHBB/RAB8B/PRKACA/TFAP2B/GPR68/PIM3/EDN1/CRY2/POMC/RIMS2/FOXD1/CCL5/NKX3-1/TCF7L2/GAL/GPR119/GNAZ/IRS2/EXOC3L1/OSM/RETN/HCAR2/RFX3/FFAR3/C1QTNF1/AGTR1/ACVR1C/INHA/FOXO1/GPR27/PFKL/BMP6/PLCB1/CGA/MIDN/FAM3B/NR1D1/GHRL/FFAR2/ORAI1/GIPR/TRH/SLC16A10/UCP2/CRH/STX1A/CYP19A1/LEP/CD38/LYN/LIF/SPINK1/CPT1A/IL1RN/ILDR1/CNR1/TNF/P2RY1/IL6/IL1B
GO:0045621	BP	GO:0045621	positive regulation of lymphocyte differentiation	121	-0.427371	-1.79572	5.97817e-05	0.00197814	0.0015973	1230	tags=23%, list=8%, signal=21%	WNT10B/ACTL6B/BCL6/IL15RA/HLX/IL2RG/ZBTB16/PNP/CD83/CD80/HLA-G/RUNX1/IL2RA/IL10/CD86/IL23A/FOXO3/LILRB2/RIPK2/RUNX3/SOCS1/NFKBID/ARID2/ADA/CCL19/RHOH/NFKBIZ/NLRP3
GO:0002456	BP	GO:0002456	T cell mediated immunity	107	-0.454405	-1.85873	6.09959e-05	0.00198565	0.00160337	2114	tags=26%, list=14%, signal=23%	PTPRC/TREX1/TRAF6/SLC22A13/GATA3/BTN3A2/TNFSF4/BTN3A3/CD1A/ARID5A/CD1B/AHR/AGER/RAB27A/LILRB1/HLA-G/CD1D/IFNB1/MYO1G/IL23A/CD55/TNFRSF1B/SLAMF1/NFKBIZ/RSAD2/NLRP3/IL6/IL1B
GO:0042470	CC	GO:0042470	melanosome	106	0.469366	1.79783	6.10301e-05	0.00198565	0.00160337	2899	tags=40%, list=20%, signal=32%	GCHFR/GPNMB/TFRC/CTSD/HPS4/RAB32/RAB17/AHCY/CCT4/APOE/PRDX1/ABCB6/SLC1A5/PDIA6/CLTC/TRPV2/ITGB1/ATP6V0A1/SYTL2/SEC22B/SERPINF1/SLC2A1/BACE2/GPR143/HSPA8/PDCD6IP/MREG/HSP90B1/CAPG/LAMP1/ATP6V1B2/YWHAB/SND1/CALU/STOM/RAN/P4HB/CANX/HSP90AB1/CTSB/ANKRD27/MYO5A
GO:0048770	CC	GO:0048770	pigment granule	106	0.469366	1.79783	6.10301e-05	0.00198565	0.00160337	2899	tags=40%, list=20%, signal=32%	GCHFR/GPNMB/TFRC/CTSD/HPS4/RAB32/RAB17/AHCY/CCT4/APOE/PRDX1/ABCB6/SLC1A5/PDIA6/CLTC/TRPV2/ITGB1/ATP6V0A1/SYTL2/SEC22B/SERPINF1/SLC2A1/BACE2/GPR143/HSPA8/PDCD6IP/MREG/HSP90B1/CAPG/LAMP1/ATP6V1B2/YWHAB/SND1/CALU/STOM/RAN/P4HB/CANX/HSP90AB1/CTSB/ANKRD27/MYO5A
GO:0098813	BP	GO:0098813	nuclear chromosome segregation	274	0.379676	1.63731	6.05101e-05	0.00198565	0.00160337	4732	tags=47%, list=32%, signal=32%	DLGAP5/ASPM/BIRC5/TOP2A/NCAPG/NEK2/CENPF/MAD2L1/KLHDC8B/NUF2/SPC25/UBE2C/NDC80/SPC24/FAM83D/ARHGEF10/STAG3/DSCC1/CCNB1/TPX2/BUB1/PDS5A/ESCO2/CDCA5/FMN2/ZWINT/TTK/NCAPH/KIF18A/EML4/PSRC1/RMI1/MND1/CDC6/ANAPC1/ECT2/CENPK/NEK6/PSMC3IP/APC/ANAPC7/RRS1/SPICE1/ERCC4/AURKB/RIOK2/TUBG1/INO80/PPP2R1A/CCNB2/MLH3/DPF2/NSMCE2/ACTB/TUBG2/CDC16/CHMP7/PBRM1/SMC2/SEH1L/CENPE/NCAPG2/RAN/SUN1/ACTL6A/EHMT2/CUL3/KIF…
GO:0007052	BP	GO:0007052	mitotic spindle organization	116	0.456312	1.78206	6.26583e-05	0.00203013	0.00163928	4773	tags=57%, list=32%, signal=39%	DLGAP5/BIRC5/NEK2/STMN1/NUF2/SPC25/EML1/NDC80/ARHGEF10/CCNB1/TPX2/CENPH/TTK/GPSM2/PARP3/PSRC1/CLTC/STIL/NEK6/SPICE1/AURKB/TUBG1/SASS6/TBCE/TUBG2/CHMP7/GNAI1/CENPE/SUN2/RAN/KIF2A/CDCA8/RCC1/CHMP3/MYBL2/VPS4B/NUP62/KIF23/CDC20/PLK1/SMC3/KIF4A/RAB11A/DYNC1H1/MAP4/KIF11/PRC1/RACGAP1/DCTN2/VCP/KIF15/CKAP5/STAG1/INCENP/CHEK2/PCNT/CLASP2/KIFC1/NUDC/TPR/NUMA1/AAAS/MAP9/POLDIP2/CEP192/CENPJ
GO:0048710	BP	GO:0048710	regulation of astrocyte differentiation	29	-0.657968	-2.09789	6.66361e-05	0.00215005	0.00173612	1521	tags=45%, list=10%, signal=40%	SERPINE2/KDM4A/BMP2/LDLR/MYCN/NR1D1/MAG/IL6ST/CLCF1/HES1/LIF/ID2/IL6
GO:0045582	BP	GO:0045582	positive regulation of T cell differentiation	107	-0.451318	-1.84611	6.74589e-05	0.00216761	0.00175029	1230	tags=24%, list=8%, signal=22%	WNT10B/ACTL6B/BCL6/HLX/IL2RG/ZBTB16/PNP/CD83/CD80/HLA-G/RUNX1/IL2RA/CD86/IL23A/FOXO3/LILRB2/RIPK2/RUNX3/SOCS1/NFKBID/ARID2/ADA/CCL19/RHOH/NFKBIZ/NLRP3
GO:0045622	BP	GO:0045622	regulation of T-helper cell differentiation	36	-0.637509	-2.14229	7.23352e-05	0.00231473	0.00186909	2334	tags=53%, list=16%, signal=45%	ANXA1/MALT1/GATA3/TNFSF4/JAK3/BCL6/IRF4/HLX/RC3H1/JUNB/CD80/CD86/IL23A/RIPK2/ZC3H12A/NFKBID/CCL19/NFKBIZ/NLRP3
GO:0046883	BP	GO:0046883	regulation of hormone secretion	210	-0.369145	-1.66901	7.38295e-05	0.00235286	0.00189988	1250	tags=20%, list=8%, signal=19%	CCL5/NKX3-1/TCF7L2/GAL/GNAZ/IRS2/OSM/RETN/HCAR2/RFX3/FFAR3/C1QTNF1/AGTR1/ACVR1C/INHA/FOXO1/GPR27/PFKL/BMP6/PLCB1/MIDN/NR1D1/GHRL/FFAR2/ORAI1/GIPR/TRH/UCP2/CRH/STX1A/CYP19A1/LEP/CD38/LIF/SPINK1/CPT1A/ILDR1/CNR1/TNF/P2RY1/IL6/IL1B
GO:0014013	BP	GO:0014013	regulation of gliogenesis	93	-0.462631	-1.84447	7.46203e-05	0.00236836	0.0019124	1521	tags=30%, list=10%, signal=27%	SERPINE2/PRKCH/NKX6-2/KDM4A/SLC7A5/EZH2/BMP2/PTN/GFAP/DICER1/ASCL2/LDLR/TLR2/MYCN/NR1D1/MAG/IL6ST/ZNF365/CLCF1/OLIG2/HES1/LYN/TNFRSF1B/LIF/ID2/TNF/IL6/IL1B
GO:0006400	BP	GO:0006400	tRNA modification	78	0.516515	1.90085	7.6216e-05	0.00240416	0.0019413	3706	tags=53%, list=25%, signal=40%	TRUB1/OSGEPL1/PUS7/TRMT61B/THUMPD2/TRMT11/QTRT1/GTPBP3/MTFMT/DTWD2/WDR6/DUS4L/NSUN6/RPUSD4/PUS1/METTL2A/ADAT2/MOCS3/TRMT61A/FTSJ1/SEPSECS/PSTK/THADA/TRIT1/PUS10/LCMT2/TRMT2A/TARBP1/TRMT6/NSUN2/TRMU/SARS2/BCDIN3D/SSB/ALKBH1/TYW3/CDKAL1/PUSL1/ELP3/ELP2/DTWD1
GO:0002703	BP	GO:0002703	regulation of leukocyte mediated immunity	208	-0.376071	-1.69082	7.63666e-05	0.00240416	0.0019413	2144	tags=25%, list=15%, signal=22%	CD226/PTPRC/PRAM1/TRAF6/SLC22A13/GATA3/FOXJ1/IL18RAP/TNFSF4/TICAM1/CD300A/CD1A/ARID5A/ATAD5/CLEC12B/GAB2/STXBP2/FCER2/JAK3/CD1B/AHR/BCL6/RAC2/PDPK1/AGER/ICAM1/PTAFR/LILRB1/HLA-G/CXCL6/CD1D/IFNB1/RABGEF1/IL10/NCR1/IL23A/CD55/C3/SERPINB9/CLCF1/LEP/CX3CR1/MAVS/LYN/TNFRSF1B/DNASE1L3/SLAMF1/RIF1/TNF/RSAD2/NLRP3/IL6/IL1B
GO:1900745	BP	GO:1900745	positive regulation of p38MAPK cascade	26	-0.681498	-2.11725	7.75159e-05	0.0024305	0.00196257	1490	tags=38%, list=10%, signal=35%	MAP3K4/HAND2/BMP2/AGER/SPHK1/GADD45B/LEP/ZC3H12A/VEGFA/IL1B
GO:0002685	BP	GO:0002685	regulation of leukocyte migration	189	-0.381151	-1.69512	8.0764e-05	0.00252217	0.0020366	1616	tags=27%, list=11%, signal=24%	CD300A/ITGA4/EDN1/MAPK1/PRSS56/ADAM17/CCL5/PTN/PGF/GPSM3/TNFRSF18/PLVAP/AKIRIN1/BST1/RAC2/P2RY12/TNFSF14/AGER/ICAM1/ABL2/PTAFR/PLCB1/CXCR2/RABGEF1/THBS1/CORO1A/IL23A/CCL7/DOCK8/CYP19A1/CX3CR1/LYN/CCL3/SLAMF1/CXCL10/CHST2/C5AR1/VEGFA/ADA/FPR2/CCL19/IL6R/TNF/DUSP1/APOD/CCL4/IL1A/IL6/CCR7/TNFAIP6/CCL20
GO:0004896	MF	GO:0004896	cytokine receptor activity	78	-0.492509	-1.89304	8.26216e-05	0.00256986	0.00207511	1659	tags=38%, list=11%, signal=34%	CXCR4/LIFR/IL1RAP/IL18RAP/IFNGR2/GFRA4/LEPR/CSF2RA/IL10RB/GFRA2/IL3RA/IFNAR1/IL15RA/IL2RG/CXCR1/IFNAR2/CCR3/CXCR2/IL6ST/IL2RA/IL2RB/CCRL2/CRLF2/CX3CR1/IL1RL1/CRLF1/IL6R/EBI3/GPR35/CCR7
GO:0030864	CC	GO:0030864	cortical actin cytoskeleton	67	0.523528	1.86063	8.81721e-05	0.00272074	0.00219694	2255	tags=34%, list=15%, signal=29%	CDH2/ANLN/PLS1/CALD1/RAPGEF3/SHROOM3/NF2/MYZAP/SPTBN1/RTKN/TRPV4/CALB1/SHROOM2/CDH1/DLC1/GSN/DSTN/SLC2A1/KRT19/EPB41L2/CAPN2/MYH9/MLPH
GO:0022613	BP	GO:0022613	ribonucleoprotein complex biogenesis	393	0.342736	1.52857	8.80775e-05	0.00272074	0.00219694	4367	tags=43%, list=30%, signal=31%	RPP25/RPS6/UTP15/WDR43/RPUSD2/SDAD1/RUVBL1/TRMT61B/WDR3/WDR12/LTV1/BRIX1/DDX28/C1QBP/NOL6/RRP15/PRKDC/EMG1/GLUL/NGRN/ABCE1/RRN3/PDCD11/UTP18/GEMIN6/TSC1/SHQ1/TSR1/DDX10/NMD3/SURF6/DDX31/NUFIP1/NLE1/BYSL/FASTKD2/WDR75/RRS1/DCAF13/URB2/EIF3B/MAK16/DIMT1/RIOK2/GRWD1/GTF3A/LSG1/GEMIN4/NOL10/RBFA/DDX27/HEATR1/SNRPA1/RPS8/EIF3C/METTL18/ATR/PWP2/COIL/ZNF658/MRPS7/METTL5/PRMT5/ZNHIT6/PAK1IP1/MRM1/ERI1/MR…
GO:0098644	CC	GO:0098644	complex of collagen trimers	19	0.730842	1.99845	9.01746e-05	0.00277153	0.00223795	531	tags=47%, list=4%, signal=46%	COL1A2/COL3A1/COL1A1/COL5A2/COL4A2/COL5A1/COL7A1/COL27A1/COL4A1
GO:0002699	BP	GO:0002699	positive regulation of immune effector process	220	-0.371883	-1.68621	9.08237e-05	0.00278049	0.00224519	2194	tags=25%, list=15%, signal=22%	SIRT1/CD226/PTPRC/TRAF6/SLC22A13/CD36/GATA3/IL18RAP/FCN3/TNFSF4/PANX1/TICAM1/CD300A/CD1A/ARID5A/ATAD5/SLC7A5/GAB2/STXBP2/FCER2/CD1B/HLX/DDX60/FFAR3/RAC2/PDPK1/ANKRD17/PTAFR/CD80/LILRB1/HLA-G/CD1D/FFAR2/RABGEF1/IL10/CD86/IL23A/CD55/C3/CLCF1/RIPK2/TNFRSF4/MAVS/LYN/NFKBID/COLEC11/SLAMF1/RIF1/CCL19/NFKBIZ/CFP/TNF/RSAD2/NLRP3/IL6/IL1B
GO:0015669	BP	GO:0015669	gas transport	18	-0.748189	-2.06674	9.59723e-05	0.00292659	0.00236316	1169	tags=42%, list=8%, signal=39%	HBE1/HBM/HBD/HBD/HBA1/HBA2/HBB/HBG1
GO:1901607	BP	GO:1901607	alpha-amino acid biosynthetic process	62	0.531699	1.85184	9.89412e-05	0.00300534	0.00242674	3968	tags=60%, list=27%, signal=44%	CBS/PSAT1/MTAP/MTHFD1/PYCR1/PCBD2/CAD/ALDH18A1/SHMT1/MTR/ASNS/GLUL/OAT/SHMT2/PHGDH/BHMT2/PSPH/DHFR/SLC25A12/GOT2/ENOPH1/PLOD2/ASS1/PLOD3/SRR/CLN3/ILVBL/PARK7/ASNSD1/SEPHS2/GLS/NAGS/MRI1/AASDHPPT/APIP/MTRR/GOT1
GO:0010720	BP	GO:0010720	positive regulation of cell development	386	-0.309621	-1.48465	9.95214e-05	0.0030112	0.00243148	1230	tags=16%, list=8%, signal=15%	WNT10B/PTN/GFAP/CDKL5/ACTL6B/BCL2/BCL6/RUFY3/IL15RA/PLXNA4/DICER1/HLX/KLF10/IL2RG/MYOD1/RFX3/ZBTB16/TLR2/TESC/AGER/PNP/CD83/CD80/HLA-G/MAG/IL6ST/RUNX1/IL2RA/ZNF365/IL10/CD86/IL23A/MAP3K13/FOXO3/CLCF1/OLIG2/LILRB2/RIPK2/HES1/PF4/CX3CR1/RUNX3/LYN/SOCS1/TNFRSF1B/NFKBID/TRIB1/LIF/ID2/ARID2/VEGFA/ZFP36L1/ADA/CCL19/TIAM2/RHOH/NFKBIZ/TNF/FOS/NLRP3/IL6/IL1B
GO:0140888	BP	GO:0140888	interferon-mediated signaling pathway	78	-0.487398	-1.87339	9.99323e-05	0.00301191	0.00243205	2723	tags=38%, list=18%, signal=32%	RBM47/IFNA6/OAS1/IFNA4/MYD88/IRF3/JAK2/TREX1/IFNGR2/SAMHD1/IFITM3/IL10RB/PTPN2/TXK/NLRC5/IFITM2/USP27X/IFNAR1/USP18/IFNAR2/IRF1/ZBP1/SP100/OAS2/IFNB1/PTPN1/MAVS/OAS3/ISG15/IRF7
GO:0072539	BP	GO:0072539	T-helper 17 cell differentiation	23	-0.705626	-2.11179	0.000104847	0.00314146	0.00253666	1073	tags=43%, list=7%, signal=40%	IRF4/LY9/RC3H1/JUNB/IL23A/ZC3H12A/NFKBID/IL6R/NFKBIZ/IL6
GO:1902106	BP	GO:1902106	negative regulation of leukocyte differentiation	88	-0.473669	-1.85943	0.000105443	0.00314146	0.00253666	2092	tags=38%, list=14%, signal=32%	IAPP/FSTL3/ANXA1/GLI3/ZNF675/FOXJ1/MAFB/PGLYRP1/LILRB3/GPR68/TNFSF4/JAK3/TOB2/PTPN2/BCL6/HLX/RC3H1/ZFPM1/INHA/IRF1/LILRB1/HLA-G/IFNB1/RUNX1/FGL2/RUNX3/LYN/ZC3H12A/SOCS1/CCL3/TRIB1/ID2/TNFAIP6
GO:1905952	BP	GO:1905952	regulation of lipid localization	146	-0.407803	-1.74897	0.000105233	0.00314146	0.00253666	1612	tags=31%, list=11%, signal=28%	PLA2G10/EDN1/FITM1/ZDHHC8/RXRA/CRY2/CES1/POMC/NKX3-1/PTPN2/NTSR1/GAL/ATP8A2/PNPLA2/IRS2/RETN/PRELID1/ACSL1/C1QTNF1/AGTR1/PLTP/CETP/OSBPL8/APOC3/BMP6/ABCA8/NFKBIA/LPL/GHRL/ACSL5/THBS1/CRH/C3/PLIN2/CYP19A1/NFKB1/LEP/ZC3H12A/EHD1/APOA1/PTGES/TNF/IL1A/IL6/IL1B
GO:0001228	MF	GO:0001228	DNA-binding transcription activator activity, RNA polymerase II-specific	391	-0.311597	-1.49259	0.000110829	0.00328934	0.00265607	1944	tags=22%, list=13%, signal=20%	RFX2/GCM1/ELF1/TLX1/IRF3/DMTF1/CASZ1/ZNF780B/GATA3/FOXJ1/POU4F3/ATF6B/NKX2-8/MAFB/TFAP2B/ZNF597/KLF4/RORB/NEUROD2/SOX18/ZNF292/POU2F1/RELA/NFIC/ZFY/ETV5/TCF4/ELK4/PLAGL1/PBX2/SIX3/HAND2/FOXD1/DUX4/ZNF784/BACH1/ETV6/ELF3/RUNX2/NFAT5/IRF4/FOSL1/PHOX2A/KLF10/MYOD1/SMAD3/OSR2/PLSCR1/DDIT3/ZBTB16/GMEB1/FOXO1/IRF1/ESRRG/GLIS3/SOX1/JUNB/MYCN/RAX2/ZNF24/CEBPD/NFKB2/PLAGL2/RUNX1/ZBTB17/ZNF750/FOXO3/MSX1/N…
GO:0000819	BP	GO:0000819	sister chromatid segregation	221	0.395503	1.67685	0.000111634	0.00330064	0.0026652	4732	tags=48%, list=32%, signal=33%	DLGAP5/BIRC5/TOP2A/NCAPG/NEK2/CENPF/MAD2L1/NUF2/SPC25/UBE2C/NDC80/SPC24/ARHGEF10/STAG3/DSCC1/CCNB1/TPX2/BUB1/PDS5A/ESCO2/CDCA5/ZWINT/TTK/NCAPH/KIF18A/EML4/PSRC1/CDC6/ANAPC1/CENPK/NEK6/APC/ANAPC7/RRS1/SPICE1/AURKB/RIOK2/TUBG1/INO80/PPP2R1A/DPF2/NSMCE2/ACTB/TUBG2/CDC16/CHMP7/PBRM1/SMC2/SEH1L/CENPE/NCAPG2/RAN/ACTL6A/CUL3/KIF2A/NSL1/CDCA8/PDS5B/BRD7/CHMP3/NCAPD3/MYBL2/ESCO1/FBXO5/VPS4B/NUP62/HDAC8/BA…
GO:0005833	CC	GO:0005833	hemoglobin complex	11	-0.83029	-1.99564	0.000112501	0.00331059	0.00267323	1583	tags=67%, list=11%, signal=60%	HBE1/HBM/HBD/HBD/HBA1/HBA2/HBB/HBG1
GO:0002683	BP	GO:0002683	negative regulation of immune system process	403	-0.313878	-1.50625	0.000112822	0.00331059	0.00267323	1344	tags=18%, list=9%, signal=17%	JAK3/IL17D/FCRL3/TOB2/PTPN2/NLRC5/GAL/TLR6/AHR/BCL6/IRF4/LAX1/HLX/RC3H1/LILRA2/TNFRSF21/ZFPM1/USP18/USP15/LDLR/INHA/PDPK1/IRF1/MILR1/PLCB1/DLL1/CD80/RASSF5/LILRB1/HLA-G/NR1D1/SAMSN1/BPI/IFNB1/RUNX1/FGL2/IL2RA/RABGEF1/THBS1/IL10/CD86/CD55/CYP19A1/SERPINB9/FYN/LILRB2/PELI1/CX3CR1/OTUD4/RUNX3/OAS3/LYN/ZC3H12A/SOCS1/CCL3/TRIB1/ISG15/ADORA2A/SLAMF1/ID2/IL1RL1/IRAK3/APOA1/ADA/CNR1/TNF/DUSP1/APOD/TNFAIP…
GO:0072091	BP	GO:0072091	regulation of stem cell proliferation	73	0.513309	1.85021	0.000114698	0.00335297	0.00270745	2558	tags=36%, list=17%, signal=30%	VEGFC/PRRX1/EPCAM/TP63/RARB/SFN/NF2/CEBPA/SNAI2/FBLN1/NFIB/SOX17/OVOL2/SOX11/ELL3/FGF2/HMGA2/ACE/RBPJ/TP53/FERMT1/TGFBR2/GJA1/WNT5A/KDM1A/CTNNB1
GO:0030863	CC	GO:0030863	cortical cytoskeleton	93	0.480241	1.80987	0.000115882	0.0033749	0.00272516	2255	tags=30%, list=15%, signal=26%	CDH2/ANLN/PLS1/CALD1/RAPGEF3/CTTN/SHROOM3/NF2/DBN1/MYZAP/SPTBN1/RTKN/TRPV4/CALB1/SHROOM2/RIMS3/MPP1/CDH1/DLC1/GSN/DSTN/SLC2A1/KRT19/EPB41L2/ACTB/CAPN2/MYH9/MLPH
GO:0045624	BP	GO:0045624	positive regulation of T-helper cell differentiation	20	-0.731307	-2.11783	0.000117544	0.00341053	0.00275393	974	tags=60%, list=7%, signal=56%	ANXA1/MALT1/TNFSF4/HLX/CD80/CD86/IL23A/RIPK2/NFKBID/CCL19/NFKBIZ/NLRP3
GO:0002711	BP	GO:0002711	positive regulation of T cell mediated immunity	57	-0.528944	-1.91605	0.000120613	0.00348656	0.00281532	2254	tags=32%, list=15%, signal=27%	MALT1/PTPRC/TRAF6/SLC22A13/GATA3/TNFSF4/CD1A/ARID5A/CD1B/HLA-G/CD1D/IL23A/CD55/SLAMF1/RSAD2/NLRP3/IL6/IL1B
GO:0044057	BP	GO:0044057	regulation of system process	470	-0.297074	-1.44431	0.000121769	0.00350696	0.00283179	1986	tags=22%, list=13%, signal=20%	SLC8A2/ROCK2/CAMK2G/INHBB/KCNE2/RAB8B/PRKACA/CST7/GNAI2/FABP5/TYMP/OXT/TBXA2R/LPIN1/ECE1/NETO2/EIF2AK3/EDN1/TNNC2/ADRA1A/CRY2/G6PD/POMC/RIMS2/CALCRL/POPDC2/HAND2/P2RX3/GRIN2C/AKAP9/NKX3-1/CACNB2/NTSR1/GAL/FOXP1/TMEM108/RETN/MYL5/CYBA/DICER1/TNR/HCN2/SMAD3/C1QTNF1/TNFRSF21/AGTR1/SSTR2/AVP/KCNJ2/INHA/HRH1/FOXO1/AGER/BMP6/ATP2A3/ADRA2B/NEUROG1/PTAFR/SLC9A1/SPHK1/GHRL/MAG/IL6ST/SLN/P2RX1/LRRK2/PDE4D/…
GO:0042246	BP	GO:0042246	tissue regeneration	55	-0.532147	-1.94093	0.00012262	0.00351842	0.00284104	1515	tags=32%, list=10%, signal=29%	IFRD1/NINJ2/EZH2/CFLAR/TXK/WNT10B/PTN/NINJ1/AKIRIN1/MYOD1/CDKN1A/RUNX1/CDKN1B/IGF1/MTPN/HOPX/APOD/IGFBP1
GO:0002369	BP	GO:0002369	T cell cytokine production	34	-0.621306	-2.04646	0.00012648	0.00358944	0.00289839	549	tags=41%, list=4%, signal=40%	SASH3/MALT1/TRAF6/GATA3/TNFSF4/ARID5A/IFNB1/CD55/TNFRSF1B/SLAMF1/RSAD2/NLRP3/IL6/IL1B
GO:0002724	BP	GO:0002724	regulation of T cell cytokine production	34	-0.621306	-2.04646	0.00012648	0.00358944	0.00289839	549	tags=41%, list=4%, signal=40%	SASH3/MALT1/TRAF6/GATA3/TNFSF4/ARID5A/IFNB1/CD55/TNFRSF1B/SLAMF1/RSAD2/NLRP3/IL6/IL1B
GO:0002495	BP	GO:0002495	antigen processing and presentation of peptide antigen via MHC class II	31	0.637971	1.92917	0.000125571	0.00358944	0.00289839	2380	tags=55%, list=16%, signal=46%	HLA-DMB/CTSD/CTSF/HLA-DQB2/TREM2/HLA-DQB1/LGMN/HLA-DQA1/HLA-DQA2/HLA-DPB1/CD74/FCGR2B/HLA-DPA1/HLA-DOA/CTSS/HLA-DRA/HLA-DMA
GO:0015837	BP	GO:0015837	amine transport	89	-0.462627	-1.82443	0.000128485	0.00363264	0.00293327	2195	tags=31%, list=15%, signal=27%	CHRNB2/SLC17A8/SLC18A2/SYT3/OXT/SYT6/SLC7A5/SYT17/SYT1/NTSR1/DRD4/FFAR3/AVP/ADRA2B/AQP9/SLC43A2/SYT8/TRH/CRH/RHCG/STX1A/LEP/ADORA2A/SYT12/CNR1/TNF/P2RY1/RGS2
GO:0000793	CC	GO:0000793	condensed chromosome	225	0.378351	1.60994	0.000128936	0.00363264	0.00293327	3216	tags=36%, list=22%, signal=29%	BIRC5/TOP2A/NCAPG/NEK2/CENPF/MAD2L1/CHEK1/CENPA/NUF2/SPC25/NDC80/SPC24/HSPA2/STAG3/CCNB1/BUB1/CENPH/ZWINT/TTK/NOL6/NCAPH/RGS12/SKA1/RAD51/KIF18A/RANGAP1/CENPN/HJURP/RAD9B/PSEN2/CENPK/CENPI/PSMC3IP/ERCC6L/APC/RRS1/AURKB/L3MBTL1/CDK2/TUBG1/MLH3/TUBA1A/NSMCE2/ACTB/CENPM/CHMP7/MKI67/CDX2/PBRM1/RSPH1/SMC2/SEH1L/CENPV/NUP107/CENPE/LRPPRC/NCAPG2/PPP1R12A/SUN2/NUDCD2/NUP133/ACTL6A/CFDP1/NSL1/SKA3/SUMO3/B…
GO:0002709	BP	GO:0002709	regulation of T cell mediated immunity	82	-0.481424	-1.86372	0.000131199	0.00367329	0.0029661	2254	tags=28%, list=15%, signal=24%	MALT1/PTPRC/TRAF6/SLC22A13/GATA3/TNFSF4/CD1A/ARID5A/CD1B/AHR/AGER/LILRB1/HLA-G/CD1D/IFNB1/IL23A/CD55/TNFRSF1B/SLAMF1/RSAD2/NLRP3/IL6/IL1B
GO:0090276	BP	GO:0090276	regulation of peptide hormone secretion	161	-0.386074	-1.68112	0.000131324	0.00367329	0.0029661	1250	tags=19%, list=8%, signal=17%	CCL5/TCF7L2/GNAZ/IRS2/RFX3/FFAR3/ACVR1C/FOXO1/GPR27/PFKL/PLCB1/MIDN/NR1D1/GHRL/FFAR2/ORAI1/GIPR/TRH/UCP2/CRH/STX1A/LEP/CD38/SPINK1/CPT1A/ILDR1/CNR1/TNF/IL6/IL1B
GO:0034612	BP	GO:0034612	response to tumor necrosis factor	208	-0.366114	-1.64605	0.000136112	0.00379357	0.00306322	1879	tags=29%, list=13%, signal=26%	RORA/PYDC1/CCL23/PIAS4/IL18BP/MAP2K7/RELA/CCL15/EDN1/MAPK1/CD58/ADAM17/CCL5/NKX3-1/PTPN2/CASP1/FOXP1/TNFRSF18/CYBA/PLVAP/MYOD1/TNFRSF21/TRAF3IP2/NKIRAS2/CARD16/NFKBIA/LIMS1/NR1D1/SPHK1/XIAP/SPPL2B/CCL17/LRRK2/THBS1/PTGS2/KLF2/FOXO3/CCL7/NFKB1/GCH1/HES1/HIPK1/BIRC3/TNFRSF4/PID1/ZC3H12A/TNFRSF1B/CCL3/ZFP36/APOA1/ADAMTS7/ZFP36L1/CCL19/TNF/FOS/VCAM1/CCL4/TNFAIP3/TRAF1/CCL20
GO:0032735	BP	GO:0032735	positive regulation of interleukin-12 production	40	-0.588706	-2.00535	0.000141911	0.00391181	0.0031587	2731	tags=48%, list=19%, signal=39%	SYK/IL16/TLR9/TIRAP/TRAF6/CD36/TNFSF4/RELA/TLR2/IRF1/AGER/PLCB1/HLA-G/IL23A/LEP/RIPK2/CCL19/CCR7/IDO1
GO:0016614	MF	GO:0016614	oxidoreductase activity, acting on CH-OH group of donors	111	0.449421	1.73684	0.000141583	0.00391181	0.0031587	2186	tags=29%, list=15%, signal=25%	ABCC4/ME1/IDH1/AKR1B1/DHDH/HSD3B7/HADH/HSD17B14/CBR1/AKR1C3/LDHD/SPR/HIBADH/KCNAB2/RDH12/LDHB/RDH14/PHGDH/SDR42E1/CYP27A1/ME3/ALDH3A2/CBR4/CHDH/MDH1/ME2/UGDH/CRYL1/ADH5/AKR1C1/HSD3B1/CTBP1
GO:0030072	BP	GO:0030072	peptide hormone secretion	198	-0.368639	-1.65492	0.000142367	0.00391181	0.0031587	1250	tags=23%, list=8%, signal=21%	CAMK2G/INHBB/RAB8B/PRKACA/TFAP2B/GPR68/PIM3/EDN1/RIMS2/CCL5/TCF7L2/GAL/GPR119/GNAZ/IRS2/EXOC3L1/RFX3/FFAR3/ACVR1C/FOXO1/GPR27/PFKL/PLCB1/MIDN/FAM3B/NR1D1/GHRL/FFAR2/ORAI1/GIPR/TRH/SLC16A10/UCP2/CRH/STX1A/LEP/CD38/SPINK1/CPT1A/IL1RN/ILDR1/CNR1/TNF/IL6/IL1B
GO:0015833	BP	GO:0015833	peptide transport	217	-0.364496	-1.64864	0.000141405	0.00391181	0.0031587	2758	tags=30%, list=19%, signal=25%	ABCA1/F2/KCNJ11/FAM3D/TAPBP/ACVR2B/TAP1/GABBR1/ABCC8/SLC2A2/PRKCB/NOS2/ADCY5/ANXA1/JAK2/EPHA5/CAMK2G/INHBB/RAB8B/PRKACA/TFAP2B/SLC26A6/GPR68/PIM3/EDN1/CLEC4M/S100A8/RIMS2/CCL5/TCF7L2/GAL/GPR119/GNAZ/IRS2/EXOC3L1/SLC15A2/RFX3/FFAR3/ACVR1C/FOXO1/GPR27/PFKL/PLCB1/MIDN/FAM3B/NR1D1/GHRL/FFAR2/ORAI1/GIPR/TRH/SLC16A10/UCP2/CRH/SLC7A11/STX1A/LEP/CD38/SPINK1/CPT1A/IL1RN/ILDR1/CNR1/TNF/IL6/IL1B
GO:0010827	BP	GO:0010827	regulation of glucose transmembrane transport	64	-0.506343	-1.88622	0.000144962	0.00396909	0.00320495	1959	tags=28%, list=13%, signal=24%	PRKAG2/FABP5/INSR/RHOQ/EDN1/IRS2/HK2/OSBPL8/ENPP1/C3/IGF1/LEP/GPC3/PID1/SLC1A2/TNF/GH1/IL1B
GO:0051953	BP	GO:0051953	negative regulation of amine transport	26	-0.664491	-2.06442	0.000150471	0.00409113	0.0033035	726	tags=35%, list=5%, signal=33%	ADRA2B/SLC43A2/TRH/CRH/LEP/CNR1/TNF/P2RY1/RGS2
GO:0060337	BP	GO:0060337	type I interferon-mediated signaling pathway	62	-0.508276	-1.88475	0.000150065	0.00409113	0.0033035	2723	tags=40%, list=18%, signal=33%	RBM47/IFNA6/OAS1/IFNA4/MYD88/IRF3/TREX1/SAMHD1/IFITM3/PTPN2/NLRC5/IFITM2/USP27X/IFNAR1/USP18/IFNAR2/ZBP1/SP100/OAS2/IFNB1/PTPN1/MAVS/OAS3/ISG15/IRF7
GO:0051383	BP	GO:0051383	kinetochore organization	19	0.720672	1.97064	0.000154671	0.00419066	0.00338387	2395	tags=53%, list=16%, signal=44%	DLGAP5/CENPF/CENPA/NUF2/NDC80/CENPH/CENPN/CENPK/SMC2/CENPE
GO:0043433	BP	GO:0043433	negative regulation of DNA-binding transcription factor activity	153	-0.393472	-1.70112	0.000155489	0.00419819	0.00338995	2074	tags=29%, list=14%, signal=25%	ZNF675/TWIST1/FOXJ1/PYDC1/SFRP4/PKD2/PIAS4/KLF4/TNFSF4/CDK5RAP3/PLA2G10/IRAK2/ID3/TAF1/NLRP12/EZH2/SIK1/HAND2/NFKBIE/TCF7L2/NLRC5/FOXS1/RLIM/BCL3/BMP7/BHLHE40/DDIT3/PURA/SP100/TAF3/NFKBIA/LRRK2/IL10/NFKBIB/PARP10/PELI1/HES1/TNFRSF4/ZC3H12A/TRIB1/ID2/IRAK3/NLRP3/TNFAIP3
GO:0019755	BP	GO:0019755	one-carbon compound transport	44	-0.561474	-1.93758	0.000158936	0.00427642	0.00345312	1218	tags=27%, list=8%, signal=25%	SLC39A8/HBD/HBD/AQP9/SLC26A9/SLC26A2/CA4/POU3F3/HBA1/HBA2/HBB/HBG1
GO:0061448	BP	GO:0061448	connective tissue development	226	0.379759	1.61466	0.000161888	0.00434083	0.00350513	1346	tags=20%, list=9%, signal=18%	SULF1/LOXL2/COL3A1/PRRX1/GREM1/COL1A1/CTSK/CHI3L1/SERPINB7/CBS/ACTA2/RARB/HOXA11/TYMS/COL5A1/ADAMTS12/LOX/BMPR1A/ZNF219/MAF/SNAI2/ECM1/COL27A1/TRPV4/CYTL1/TWSG1/TGFBR1/ACAT1/NFIB/WNT7A/BMP8A/WNT5B/SATB2/HYAL2/PDGFRB/SLC39A13/SLC39A14/EXT1/KAT2A/TRPS1/FGF2/SERPINH1/TBL1XR1/CSF1/HMGA2
GO:0045638	BP	GO:0045638	negative regulation of myeloid cell differentiation	69	-0.480903	-1.80575	0.000169839	0.00451905	0.00364903	2074	tags=30%, list=14%, signal=26%	ZNF675/PAF1/MAFB/LILRB3/GPR68/TOB2/PTPN2/ZFPM1/ZBTB16/INHA/NFKBIA/DLL1/LILRB1/PF4/LYN/CCL3/TRIB1/ZFP36/KLF13/ZFP36L1/TNFAIP6
GO:0002573	BP	GO:0002573	myeloid leukocyte differentiation	203	-0.369518	-1.6569	0.000170278	0.00451905	0.00364903	2489	tags=28%, list=17%, signal=24%	GAB3/IAPP/FSTL3/SBNO2/SRC/RIPK1/BGLAP/SIRT1/ZNF675/RELB/TRAF6/ACIN1/GATA3/L3MBTL3/PAFAH1B1/MAFB/PDE1B/LILRB3/GPR68/EVI2B/GAB2/BMP2/TOB2/PTPN2/FOXP1/IRF4/KLF10/ZFPM1/TLR2/INHA/TESC/JUNB/LILRB1/RUNX1/IL23A/UCP2/GPC3/PF4/MT1G/LYN/SOCS1/CCL3/TRIB1/LIF/ITGB8/ID2/IRF7/IL1RL1/VEGFA/ZFP36L1/CCL19/JUN/GPR183/TNF/FOS/CCR7/TNFAIP6
GO:0071356	BP	GO:0071356	cellular response to tumor necrosis factor	189	-0.372119	-1.65495	0.000170102	0.00451905	0.00364903	2074	tags=32%, list=14%, signal=28%	ZNF675/TNFSF13B/TRAF6/GATA3/RORA/PYDC1/CCL23/PIAS4/IL18BP/RELA/CCL15/EDN1/MAPK1/CD58/ADAM17/CCL5/NKX3-1/PTPN2/CASP1/FOXP1/TNFRSF18/CYBA/PLVAP/MYOD1/TNFRSF21/TRAF3IP2/NKIRAS2/CARD16/NFKBIA/LIMS1/NR1D1/SPHK1/XIAP/SPPL2B/CCL17/LRRK2/THBS1/KLF2/FOXO3/CCL7/NFKB1/HES1/HIPK1/BIRC3/TNFRSF4/PID1/ZC3H12A/TNFRSF1B/CCL3/ZFP36/APOA1/ADAMTS7/ZFP36L1/CCL19/TNF/FOS/VCAM1/CCL4/TNFAIP3/TRAF1/CCL20
GO:0005819	CC	GO:0005819	spindle	361	0.340527	1.50751	0.000178278	0.00471526	0.00380747	3840	tags=34%, list=26%, signal=26%	TUBB2B/DLGAP5/ASPM/CAPN6/CTTN/NEK2/CENPF/MAD2L1/KIF20A/EML1/KATNAL2/MTUS1/FAM83D/HSPA2/CCNB1/TPX2/TUBB3/FMN2/FAM161A/TTK/CALM2/KIF16B/YEATS2/ZZZ3/SKA1/GPSM2/KIF18A/RANGAP1/NGRN/TRAT1/EML4/PSRC1/NEDD9/KAT2A/BRCC3/TBL1XR1/CLTC/TUBB6/CDC6/ECT2/ALPK1/NEIL2/BIRC6/PKP4/CEP104/NEK6/ANAPC7/ACOT13/RPS6KA2/RASSF1/SPICE1/DCUN1D5/AURKB/TUBGCP4/DIDO1/PPP2CB/TUBG1/INO80/SPIN1/TUBGCP3/CKAP2L/KIF20B/CAPG/TUBG2/C…
GO:0001547	BP	GO:0001547	antral ovarian follicle growth	11	-0.817132	-1.96401	0.000182261	0.00480427	0.00387934	47	tags=55%, list=0%, signal=54%	NPPC/BMPR1B/SCAPER/PTX3/TNFAIP6/EREG
GO:0031589	BP	GO:0031589	cell-substrate adhesion	308	0.35531	1.55512	0.00018569	0.00487814	0.00393899	2639	tags=29%, list=18%, signal=24%	ITGB6/COL13A1/COL3A1/GREM1/COL1A1/CDH13/COL16A1/ITGA3/ITGA2/AJUBA/CTTN/MMP12/ADAMTS12/TEK/ITGAM/NF2/ITGB4/ITGA6/GPM6B/PTPRO/RREB1/FBLN1/CDKN2A/EDIL3/LAMB1/ST6GAL1/FN1/ITGB5/SERPINE1/PTK2/NID2/CD96/SRCIN1/C1QBP/RADIL/DAB2/THY1/ANTXR1/ARL2/JAM3/AJAP1/AXL/GAS6/PTPRK/NEDD9/DLC1/EDA/VCL/AGR2/NDNF/TSC1/ITGB1/FZD4/CSF1/EMP2/EFEMP2/FBLN5/BVES/COL17A1/TRPM7/NRP1/LAMA5/SGCE/ITGA1/ITGB2/FERMT1/FBLN2/TYRO3/N…
GO:0140053	BP	GO:0140053	mitochondrial gene expression	145	0.419184	1.6913	0.000193619	0.0050693	0.00409334	5038	tags=54%, list=34%, signal=36%	MRPS6/EARS2/MRPS25/TRMT61B/C1QBP/MRPS35/NGRN/MRPL3/SHMT2/MRPS18B/MRPS34/ELAC2/PPARGC1B/FASTKD2/PTCD1/GFM1/TRNT1/MRPL19/MRPS7/RPUSD4/MRPL49/THAP11/SUPV3L1/MRPL36/LRPPRC/MRPL16/PUS1/MRPL15/MRPS26/IARS2/MRPL1/MRPL38/DARS2/TRIT1/MRPS27/LARS2/MRPL4/MRPS9/PTCD3/MRPL48/MRPL44/SARS2/TRUB2/MRPS23/TSFM/ALKBH1/FASTKD1/CHCHD10/TFB2M/TACO1/FASTK/TFB1M/MRPS5/MRPS12/MRPL34/RARS2/MRPL13/MRPS17/FASTKD3/GFM2/MRPL5…
GO:0070821	CC	GO:0070821	tertiary granule membrane	66	-0.490471	-1.83886	0.000197091	0.00514287	0.00415276	991	tags=24%, list=7%, signal=23%	NBEAL2/CYBA/FCER1G/CEACAM8/RAP2C/PTAFR/SIGLEC5/SLC11A1/LILRB2/OLR1/LILRA3/FPR2/FCAR/GPR84/CLEC4D/CD93
GO:0071674	BP	GO:0071674	mononuclear cell migration	167	-0.380427	-1.6616	0.000198725	0.00516817	0.00417318	959	tags=21%, list=7%, signal=20%	AKIRIN1/ASB2/CXCR1/TNFSF14/AGER/ABL2/PLCB1/CXCR2/CCL17/THBS1/MYO1G/CORO1A/ITGAL/CCL7/DOCK8/CXCL11/CX3CR1/FLT1/LYN/CCL3/SLAMF1/CXCL10/C5AR1/FPR2/CCL19/GPR183/IL6R/TNF/DUSP1/APOD/CCL4/IL6/CCR7/CCL20/S100A12
GO:0035325	MF	GO:0035325	Toll-like receptor binding	12	-0.809035	-1.98836	0.000201936	0.00523418	0.00422649	2731	tags=83%, list=19%, signal=68%	SYK/TIRAP/LY96/MYD88/CD36/TLR1/S100A8/TLR6/TLR2/S100A9
GO:0009164	BP	GO:0009164	nucleoside catabolic process	21	-0.693025	-2.03369	0.000207868	0.00535226	0.00432183	947	tags=43%, list=6%, signal=40%	DPYD/APOBEC2/PNP/UPP1/UPB1/AICDA/APOBEC3B/ADA/APOBEC3A
GO:0009991	BP	GO:0009991	response to extracellular stimulus	449	-0.299066	-1.44864	0.000207423	0.00535226	0.00432183	2114	tags=21%, list=14%, signal=19%	PTPRC/KL/PRKAA1/ARHGAP35/CBL/GABARAPL3/ATG7/CYP1A1/PRKAG2/INHBB/SCNN1B/SLC25A25/GNAI2/BCHE/OXT/SLC6A4/TBXA2R/PRKAB2/EIF2AK3/ITGA4/EIF2AK2/MAPK1/KDM4A/CYP27B1/GSDMD/SLC7A5/RXRA/G6PD/POMC/CDKN2D/GPT/WDR45/PFKFB1/PDK4/BCAS3/MAP1LC3A/BCL2/RUNX2/FOSL1/PENK/BMP7/KYNU/CYBA/NCOA1/ACSL1/KLF10/MYOD1/DDIT3/ACVR1C/SSTR2/LDLR/FOXO1/PCSK1N/SOD2/CDKN1A/UCN2/LPL/GHRL/SESN2/UPP1/GIPR/LRRK2/PTGS2/NDOR1/FOXO3/UCP2/…
GO:0051304	BP	GO:0051304	chromosome separation	74	0.500792	1.80914	0.00021209	0.00544296	0.00439507	3558	tags=45%, list=24%, signal=34%	DLGAP5/BIRC5/NCAPG/CENPF/MAD2L1/NUF2/SPC25/NDC80/SPC24/CCNB1/BUB1/ZWINT/TTK/NCAPH/SMARCAD1/APC/ANAPC7/AURKB/PPP2R1A/NSMCE2/CDC16/SMC2/NCAPG2/CSNK2A1/CUL3/CDCA8/NCAPD3/FBXO5/RAD21/BUB1B/CDC20/PLK1/RB1
GO:0007091	BP	GO:0007091	metaphase/anaphase transition of mitotic cell cycle	89	0.461665	1.73293	0.000214734	0.00549267	0.00443521	3596	tags=43%, list=24%, signal=32%	DLGAP5/BIRC5/CENPF/MAD2L1/NUF2/SPC25/UBE2C/NDC80/SPC24/CCNB1/BUB1/ZWINT/TTK/CDC6/ANAPC1/NEK6/APC/ANAPC7/AURKB/RIOK2/DPF2/NSMCE2/ACTB/CDC16/PBRM1/CENPE/ACTL6A/CUL3/CDCA8/BRD7/FBXO5/RAD21/CDC27/BUB1B/CDC20/PLK1/RB1/SMARCA4
GO:1903707	BP	GO:1903707	negative regulation of hemopoiesis	92	-0.445703	-1.77799	0.000218605	0.00557334	0.00450035	2092	tags=34%, list=14%, signal=29%	GLI3/ZNF675/FOXJ1/MAFB/PGLYRP1/LILRB3/GPR68/TNFSF4/JAK3/IL17D/TOB2/PTPN2/BCL6/HLX/RC3H1/ZFPM1/INHA/IRF1/LILRB1/HLA-G/IFNB1/RUNX1/FGL2/RUNX3/LYN/ZC3H12A/SOCS1/CCL3/TRIB1/ID2/TNFAIP6
GO:0072089	BP	GO:0072089	stem cell proliferation	99	0.457383	1.73845	0.000220259	0.00559716	0.00451959	1813	tags=25%, list=12%, signal=22%	VEGFC/PRRX1/EPCAM/TP63/RARB/SFN/NF2/CEBPA/SNAI2/NES/FBLN1/NFIB/SOX17/OVOL2/SOX11/ELL3/FGF2/HMGA2/ACE/RBPJ/BYSL/TP53/FERMT1/AXIN2/TGFBR2
GO:0002708	BP	GO:0002708	positive regulation of lymphocyte mediated immunity	101	-0.424719	-1.72425	0.000222417	0.0056336	0.00454901	2254	tags=26%, list=15%, signal=22%	MALT1/CD226/PTPRC/TRAF6/SLC22A13/GATA3/IL18RAP/TNFSF4/CD1A/ARID5A/ATAD5/FCER2/CD1B/HLA-G/CD1D/IL23A/CD55/C3/CLCF1/SLAMF1/RIF1/TNF/RSAD2/NLRP3/IL6/IL1B
GO:0071294	BP	GO:0071294	cellular response to zinc ion	19	-0.71324	-2.0035	0.000226116	0.00569022	0.00459472	667	tags=47%, list=5%, signal=45%	MT1X/MT1A/MT1B/MT1H/MT1E/MT1G/MT1F/MT1M/MTF1
GO:0051051	BP	GO:0051051	negative regulation of transport	368	-0.314554	-1.50188	0.000225403	0.00569022	0.00459472	2946	tags=29%, list=20%, signal=24%	BRAF/CSK/DPH3/WNK1/DRD2/CYP4F2/PPM1F/GDI1/CRYAA/ATG3/KCNJ11/FAM3D/ANKRD13D/GABBR1/DERL3/GRM7/CNIH2/ABCC8/WDR54/TLR9/OXSR1/PRKCB/OAZ2/ANKRD13A/ANK3/ANXA1/ABCA7/RHBDF2/DERL2/MCTP1/YRDC/IL11/CD36/TWIST1/SERPINE2/INHBB/KEL/KCNE2/GNAI2/SFRP4/KCNRG/PKD2/FABP5/OXT/PIM3/CD300A/SLC30A1/PLA2G10/DYSF/EDN1/CRY2/BEST3/NTSR1/DRD4/BCL2/GEM/GNAZ/IRS2/OSM/PLSCR1/ACVR1C/SESTD1/APOC3/TLR2/INHA/FOXO1/PFKL/SP100/CRYA…
GO:0014002	BP	GO:0014002	astrocyte development	39	-0.581219	-1.98293	0.000230126	0.0057539	0.00464615	1424	tags=33%, list=10%, signal=30%	S100A8/MT1X/GFAP/LDLR/AGER/DLL1/NR1D1/S100A9/ADORA2A/C5AR1/TNF/IL6/IL1B
GO:1900744	BP	GO:1900744	regulation of p38MAPK cascade	39	-0.580632	-1.98093	0.000230126	0.0057539	0.00464615	1490	tags=31%, list=10%, signal=28%	MAP3K4/HAND2/BMP2/AGER/SPHK1/GADD45B/PER1/LEP/ZC3H12A/VEGFA/DUSP1/IL1B
GO:0002695	BP	GO:0002695	negative regulation of leukocyte activation	169	-0.388331	-1.69785	0.000233563	0.00582112	0.00470043	2186	tags=29%, list=15%, signal=25%	VTCN1/PLA2G2E/PTPRC/GLI3/FOXJ1/SFTPD/CD274/CST7/PGLYRP1/TNFSF4/CBLB/CD300A/JAK3/PTPN2/GAL/BCL6/LAX1/HLX/RC3H1/TNFRSF21/LDLR/INHA/IRF1/MILR1/CD80/RASSF5/LILRB1/HLA-G/NR1D1/SAMSN1/BPI/IFNB1/RUNX1/FGL2/IL2RA/RABGEF1/IL10/CD86/LILRB2/PELI1/RUNX3/LYN/ZC3H12A/SOCS1/ADORA2A/ID2/CNR1/TNFAIP3/IDO1
GO:0050764	BP	GO:0050764	regulation of phagocytosis	90	-0.442961	-1.75261	0.000237641	0.00590382	0.0047672	2962	tags=41%, list=20%, signal=33%	IFNG/CSK/IL15/ATG3/SYK/SIRPG/LETMD1/SPACA3/ABCA7/PTPRC/CD36/SFTPD/FCN3/CD300A/DYSF/SIRPB1/DOCK2/RAB31/C4B/CYBA/IL15RA/FCER1G/IL2RG/PLSCR1/TLR2/RAB27A/SLC11A1/SPHK1/C3/IL2RB/COLEC11/APOA1/FPR2/CFP/TNF/PTX3/IL1B
GO:0004601	MF	GO:0004601	peroxidase activity	48	-0.538838	-1.89862	0.00024219	0.00599768	0.00484299	1583	tags=27%, list=11%, signal=24%	HBE1/DUOX1/HBM/HBD/HBD/MGST1/SESN2/PTGS2/PTGES/HBA1/HBA2/HBB/HBG1
GO:0006816	BP	GO:0006816	calcium ion transport	360	-0.308059	-1.47134	0.000246107	0.00607533	0.0049057	2195	tags=24%, list=15%, signal=21%	CHRNB2/CXCR4/P2RY6/RYR1/ATP2B1/STAC3/PTPRC/MICU1/WNT3A/SLC8A2/CAMK2G/TRPC7/CACNG6/KCNE2/TRPC4/SLC25A25/PRKACA/GNAI2/MCOLN2/DIAPH1/PKD2/PANX1/SLC30A1/CASK/EDN1/CYP27B1/CYSLTR1/ADRA1A/G6PD/CALCRL/CACNA2D4/JAK3/CATSPER1/P2RX3/GRIN2C/FCRL3/HOMER2/CCL5/CACNB2/NTSR1/DRD4/BCL2/GEM/CYBA/ORAI2/GP1BB/LILRA2/KCNN4/DDIT3/SESTD1/PDPK1/ATP2A3/SLC9A1/PLCB1/LILRB1/SLN/P2RX1/CACNA1I/ORAI1/PDE4D/PTGS2/CORO1A/CHRNA…
GO:0045687	BP	GO:0045687	positive regulation of glial cell differentiation	39	-0.578393	-1.97329	0.000252996	0.00622562	0.00502705	2192	tags=56%, list=15%, signal=48%	SHH/RNF112/IL33/TTBK1/ASPA/GSX2/CXCR4/SERPINE2/NKX6-2/BMP2/PTN/DICER1/TLR2/MAG/IL6ST/ZNF365/CLCF1/OLIG2/HES1/TNFRSF1B/LIF/ID2
GO:0060350	BP	GO:0060350	endochondral bone morphogenesis	52	0.552459	1.86309	0.000255595	0.00626974	0.00506268	2938	tags=35%, list=20%, signal=28%	COL13A1/COL3A1/COL1A1/CBS/RARB/HOXA11/COL27A1/TRPV4/NAB2/EXT1/SERPINH1/AXIN2/TGFBR2/STC1/ZMPSTE24/SMPD3/TSKU/TRIP11
GO:0072538	BP	GO:0072538	T-helper 17 type immune response	33	-0.612654	-2.01026	0.000261983	0.00638615	0.00515668	2254	tags=45%, list=15%, signal=39%	MALT1/JAK2/RORA/ARID5A/IRF4/LY9/RC3H1/TRAF3IP2/JUNB/IL23A/ZC3H12A/NFKBID/IL6R/NFKBIZ/IL6
GO:0043648	BP	GO:0043648	dicarboxylic acid metabolic process	81	0.479122	1.77192	0.00026133	0.00638615	0.00515668	4464	tags=52%, list=30%, signal=36%	ME1/IDH1/SLC46A1/QPRT/MTHFD1/GPT2/ATIC/ALDH18A1/SHMT1/GLUL/OAT/SHMT2/FOLR1/ME3/DHFR/MDH1/SLC25A12/SLC19A1/ME2/GOT2/ACOT4/NIT2/ASS1/DDO/ALDH5A1/AADAT/L2HGDH/GCLC/SUCLA2/GLS/PHYH/NAGS/PCK2/AASDHPPT/SLC25A32/MTRR/ALDH1L2/GOT1/MDH1B/MTHFD1L/ACLY/IDH2
GO:0031098	BP	GO:0031098	stress-activated protein kinase signaling cascade	221	-0.354045	-1.6108	0.000266248	0.00646983	0.00522424	796	tags=14%, list=5%, signal=14%	FOXO1/AGER/CRYAB/MAP2K3/PLCB1/SPHK1/XIAP/IRAK4/LRRK2/SEMA3A/MAP3K13/GADD45B/NFKB1/PER1/LEP/RIPK2/TAOK1/LYN/ZC3H12A/TRIB1/SLAMF1/ZFP36/VEGFA/ZFP36L1/PAGE4/CCL19/TNF/DUSP1/IL1A/TRAF1/CCR7/IL1B
GO:0002367	BP	GO:0002367	cytokine production involved in immune response	109	-0.426367	-1.76376	0.000268024	0.0064747	0.00522818	2618	tags=37%, list=18%, signal=30%	BCL10/LITAF/SASH3/TLR9/MYD88/MALT1/SIRT1/CD226/TRAF6/CD36/GATA3/TWIST1/TNFSF4/PANX1/TICAM1/ARID5A/SLC7A5/JAK3/BCL6/FFAR3/TREM1/LILRB1/HLA-G/IFNB1/FFAR2/RABGEF1/IL10/CD55/RIPK2/MAVS/TNFRSF1B/SLAMF1/IRAK3/APOA1/TNF/RSAD2/NLRP3/IL6/PRG2/IL1B
GO:0050730	BP	GO:0050730	regulation of peptidyl-tyrosine phosphorylation	217	-0.357226	-1.61576	0.000268947	0.0064747	0.00522818	1041	tags=24%, list=7%, signal=23%	JAK2/PTPRC/IL11/THBS4/WNT3A/CD36/CBL/SH3BP5/TSLP/CBLB/EHD4/VTN/CD300A/ADRA1A/ADAM17/CCL5/PTPN2/TNFRSF18/OSM/BST1/BMP6/RAP2C/CD80/SAMSN1/IL6ST/IL23A/AREG/LILRA5/IGF1/CLCF1/GH2/FYN/SOCS3/LEP/HBEGF/PTPN1/RIPK2/HES1/LYN/SOCS1/LIF/SPINK1/VEGFA/CSH1/CRLF1/CSHL1/IL6R/TNF/CSH2/GH1/IL6/EREG
GO:0030667	CC	GO:0030667	secretory granule membrane	280	-0.328554	-1.53336	0.00026823	0.0064747	0.00522818	1852	tags=22%, list=13%, signal=19%	SCG3/EXOC3/DIAPH1/FABP5/LILRB3/CD300A/RHOG/SIRPB1/CKAP4/CD58/RAB4B/STXBP2/GLIPR1/TOM1/SYT1/RAB31/FCGR2A/ACRBP/RAB37/NBEAL2/CYBA/FCER1G/B4GALT1/VAMP2/BST1/CXCR1/ALDH3B1/TLR2/RAB24/MGST1/CEACAM8/RAB27A/RAP2C/ANPEP/PTAFR/SIGLEC5/CXCR2/SLC11A1/P2RX1/SLC27A2/ITGAL/CD55/SELL/PLA1A/SERPINB10/CEACAM3/LILRB2/CA4/CD38/OLR1/PLAUR/TNFRSF1B/C5AR1/MMP25/LILRA3/FPR2/FCAR/FPR1/GPR84/CLEC4D/CD93
GO:0016684	MF	GO:0016684	oxidoreductase activity, acting on peroxide as acceptor	50	-0.5299	-1.90326	0.000271787	0.00648445	0.00523605	1583	tags=25%, list=11%, signal=23%	HBE1/DUOX1/HBM/HBD/HBD/MGST1/SESN2/PTGS2/PTGES/HBA1/HBA2/HBB/HBG1
GO:0002526	BP	GO:0002526	acute inflammatory response	97	-0.444021	-1.78856	0.000270568	0.00648445	0.00523605	1045	tags=24%, list=7%, signal=22%	ORM1/OSM/B4GALT1/FFAR3/PLSCR1/CXCR2/IL6ST/FFAR2/PTGS2/C3/C2CD4A/DNASE1L3/PTGES/SERPINA3/IL6R/CNR1/TNF/VCAM1/NLRP3/IL1A/IL6/CCR7/IL1B
GO:0043202	CC	GO:0043202	lysosomal lumen	83	0.478789	1.78003	0.000271853	0.00648445	0.00523605	2840	tags=43%, list=19%, signal=35%	CTSK/LIPA/FUCA1/CTSD/CTSF/PLD3/FASLG/CTSA/SDC3/FMOD/GUSB/PDGFRB/PPT1/LGMN/GLB1/PPT2/TCN2/CD74/GPC1/LUM/SERPINB13/TXNDC5/ASAH1/GAA/PSAP/GM2A/HSPA8/CTSS/HEXB/NAGLU/HEXA/DCN/CSPG4/CHID1/GNS/CTSB
GO:0019825	MF	GO:0019825	oxygen binding	33	-0.611215	-2.00554	0.000275993	0.00654305	0.00528337	1583	tags=38%, list=11%, signal=34%	HBE1/CYP3A7/HBM/HBD/HBD/CYP3A5/SOD2/CYP3A4/CYP19A1/HBA1/HBA2/HBB/HBG1
GO:0032732	BP	GO:0032732	positive regulation of interleukin-1 production	65	-0.489289	-1.83108	0.000275664	0.00654305	0.00528337	2608	tags=46%, list=18%, signal=38%	IL16/NLRC4/MYD88/ORM2/MALT1/JAK2/CD36/PYDC1/PANX1/GSDMD/NLRP12/MEFV/CASP1/TLR6/ORM1/TMEM106A/PANX2/LILRA2/SMAD3/AGER/LPL/GBP5/LILRA5/RIPK2/CCL3/EGR1/CCL19/TNF/NLRP3/IL6
GO:0002726	BP	GO:0002726	positive regulation of T cell cytokine production	25	-0.660651	-2.01043	0.000293106	0.00692763	0.00559391	2499	tags=48%, list=17%, signal=40%	SASH3/MALT1/TRAF6/GATA3/TNFSF4/ARID5A/CD55/SLAMF1/RSAD2/NLRP3/IL6/IL1B
GO:0051952	BP	GO:0051952	regulation of amine transport	81	-0.458289	-1.77901	0.000300587	0.00708293	0.00571931	1494	tags=26%, list=10%, signal=23%	SYT6/SLC7A5/SYT17/SYT1/NTSR1/DRD4/FFAR3/AVP/ADRA2B/SLC43A2/SYT8/TRH/CRH/STX1A/LEP/ADORA2A/SYT12/CNR1/TNF/P2RY1/RGS2
GO:0060415	BP	GO:0060415	muscle tissue morphogenesis	59	0.519303	1.79907	0.000302485	0.00710612	0.00573804	1410	tags=24%, list=10%, signal=22%	COL3A1/ANKRD1/WNT2/TGFB2/TPM1/S1PR1/BMPR1A/HEG1/TGFBR1/MYLK/DSP/FGFR2/EFEMP2/RBPJ
GO:0071347	BP	GO:0071347	cellular response to interleukin-1	92	-0.439575	-1.75354	0.000303529	0.00710916	0.00574049	2074	tags=37%, list=14%, signal=32%	ZNF675/TRAF6/INHBB/RORA/CCL23/MAP2K7/RELA/CCL15/EDN1/IRAK2/CCL5/NKX3-1/RC3H1/ZBP1/PLCB1/NR1D1/CCL17/IRAK4/KLF2/CCL7/NFKB1/HES1/OTUD4/ZC3H12A/CCL3/EGR1/IRAK3/ADAMTS7/IL1RN/CCL19/CCL4/IL6/CCL20/IL1B
GO:0009067	BP	GO:0009067	aspartate family amino acid biosynthetic process	19	0.703986	1.92501	0.000307055	0.00716248	0.00578355	3968	tags=79%, list=27%, signal=58%	MTAP/MTHFD1/MTR/ASNS/BHMT2/GOT2/ENOPH1/PLOD2/PLOD3/ASNSD1/MRI1/AASDHPPT/APIP/MTRR/GOT1
GO:0072686	CC	GO:0072686	mitotic spindle	153	0.398298	1.6199	0.000307648	0.00716248	0.00578355	4720	tags=47%, list=32%, signal=32%	TUBB2B/ASPM/CTTN/MAD2L1/EML1/FAM83D/TPX2/TUBB3/FAM161A/YEATS2/ZZZ3/SKA1/GPSM2/KIF18A/RANGAP1/NGRN/TRAT1/EML4/NEDD9/KAT2A/TBL1XR1/CLTC/TUBB6/CDC6/ECT2/NEIL2/PKP4/AURKB/TUBG1/CKAP2L/KIF20B/CAPG/CDC16/TUBB2A/CENPE/TADA3/NUDCD2/HAUS5/MBIP/CUL3/TUBB/SKA3/HSF1/NUP62/CDC27/KIF23/CKAP2/PLK1/SMC3/GIT1/HDAC3/HAUS3/MAP4/HAUS1/KIF11/PRC1/RACGAP1/HAUS6/STAG1/CCDC117/TFDP2/CLASP2/PHLPP2/IQCB1/NUSAP1/KIFC1/NUDC…
GO:0042613	CC	GO:0042613	MHC class II protein complex	17	0.722469	1.92878	0.000310869	0.00719977	0.00581365	3907	tags=88%, list=26%, signal=65%	HLA-DMB/HLA-DQB2/HLA-DQB1/HLA-DQA1/HLA-DQA2/HLA-DPB1/CD74/HLA-DPA1/HLA-DOA/HLA-DRA/HLA-DMA/HLA-DRB3/HLA-DRB4/HLA-DRB5/HLA-DRB1
GO:0050766	BP	GO:0050766	positive regulation of phagocytosis	65	-0.486087	-1.81909	0.000311101	0.00719977	0.00581365	2114	tags=35%, list=14%, signal=30%	PTPRC/CD36/SFTPD/FCN3/SIRPB1/DOCK2/RAB31/C4B/CYBA/IL15RA/FCER1G/IL2RG/RAB27A/SLC11A1/C3/IL2RB/COLEC11/APOA1/FPR2/CFP/TNF/PTX3/IL1B
GO:0005583	CC	GO:0005583	fibrillar collagen trimer	10	0.827325	1.9047	0.000313914	0.00722187	0.0058315	496	tags=60%, list=3%, signal=58%	COL1A2/COL3A1/COL1A1/COL5A2/COL5A1/COL27A1
GO:0098643	CC	GO:0098643	banded collagen fibril	10	0.827325	1.9047	0.000313914	0.00722187	0.0058315	496	tags=60%, list=3%, signal=58%	COL1A2/COL3A1/COL1A1/COL5A2/COL5A1/COL27A1
GO:0002791	BP	GO:0002791	regulation of peptide secretion	164	-0.370283	-1.61196	0.0003161	0.00725073	0.0058548	1250	tags=18%, list=8%, signal=17%	CCL5/TCF7L2/GNAZ/IRS2/RFX3/FFAR3/ACVR1C/FOXO1/GPR27/PFKL/PLCB1/MIDN/NR1D1/GHRL/FFAR2/ORAI1/GIPR/TRH/UCP2/CRH/STX1A/LEP/CD38/SPINK1/CPT1A/ILDR1/CNR1/TNF/IL6/IL1B
GO:0051403	BP	GO:0051403	stress-activated MAPK cascade	214	-0.350804	-1.59241	0.000323948	0.00740889	0.00598251	796	tags=14%, list=5%, signal=14%	FOXO1/AGER/CRYAB/MAP2K3/PLCB1/SPHK1/XIAP/IRAK4/LRRK2/SEMA3A/MAP3K13/GADD45B/NFKB1/PER1/LEP/RIPK2/TAOK1/ZC3H12A/TRIB1/SLAMF1/ZFP36/VEGFA/ZFP36L1/PAGE4/CCL19/TNF/DUSP1/IL1A/TRAF1/CCR7/IL1B
GO:0070988	BP	GO:0070988	demethylation	60	-0.499264	-1.84551	0.000325526	0.00742314	0.00599402	2077	tags=32%, list=14%, signal=27%	KDM5C/KDM2B/GATA3/PHF8/KDM4A/CYP3A7/JMJD6/KDM5A/APOBEC2/CYP2C9/CYP3A5/CYP3A4/TET2/AICDA/APOBEC3B/OTUD4/CYP1A2/APOBEC3A/JMJD1C
GO:0032760	BP	GO:0032760	positive regulation of tumor necrosis factor production	96	-0.456295	-1.83311	0.000328321	0.00746498	0.0060278	2772	tags=45%, list=19%, signal=37%	C1QTNF4/SYK/IFIH1/OAS1/SASH3/ABCC8/TLR9/TIRAP/LY96/MYD88/ORM2/RIPK1/JAK2/PTPRC/CD36/TWIST1/CLU/TLR1/TICAM1/ARID5A/ORM1/TMEM106A/CYBA/LILRA2/TLR2/AGER/OAS2/PTAFR/TNFRSF8/LPL/LRRK2/THBS1/IL23A/LILRA5/LEP/RIPK2/PF4/MAVS/OAS3/CCL3/CCL19/IL1A/IL6
GO:0002220	BP	GO:0002220	innate immune response activating cell surface receptor signaling pathway	65	-0.483332	-1.80878	0.000334803	0.00759018	0.0061289	2922	tags=43%, list=20%, signal=35%	TRIL/NMI/SYK/OAS1/KIR2DS2/TIRAP/LY96/SRC/CREBBP/TRAF6/FCN3/TLR1/IFI35/NINJ1/TLR6/CYBA/LILRA2/EP300/NFKBIA/NR1D1/FFAR2/FYN/PELI1/RIPK2/LYN/COLEC11/TNIP3/TNFAIP3
GO:0032602	BP	GO:0032602	chemokine production	89	-0.442256	-1.74409	0.000338499	0.00760743	0.00614283	1873	tags=33%, list=13%, signal=29%	TSLP/MCOLN2/KLF4/TNFSF4/TICAM1/EIF2AK2/ADAM17/MEFV/FOXP1/ALOX15B/FFAR3/ZFPM1/TLR2/AGER/TREM1/LPL/CXCL6/FFAR2/IL10/RIPK2/MAVS/OAS3/IL1RL1/EGR1/IL6R/TNF/APOD/IL6/IL1B
GO:2000027	BP	GO:2000027	regulation of animal organ morphogenesis	116	0.434435	1.69663	0.000338051	0.00760743	0.00614283	2268	tags=27%, list=15%, signal=23%	SULF1/GREM1/WNT2/RSPO3/HOXA11/AGT/BMPR1A/WNT10A/FGF1/FGF7/SNAI2/PTK7/DACT1/WNT7A/FZD6/PLEKHA4/DAB2/MLLT3/VANGL1/AJAP1/FGF2/CSF1/DVL1/MKS1/CELSR1/NTN4/MAGED1/AHI1/DVL2/WNT5A/SPRY1
GO:0001216	MF	GO:0001216	DNA-binding transcription activator activity	395	-0.306848	-1.47074	0.000336973	0.00760743	0.00614283	1944	tags=20%, list=13%, signal=18%	POU4F3/ATF6B/ZNF341/NKX2-8/MAFB/TFAP2B/ZNF597/KLF4/RORB/NEUROD2/SOX18/ZNF292/POU2F1/RELA/NFIC/ZFY/ETV5/TCF4/ELK4/PLAGL1/PBX2/SIX3/HAND2/FOXD1/DUX4/ZNF784/BACH1/ETV6/ELF3/RUNX2/NFAT5/IRF4/FOSL1/PHOX2A/KLF10/MYOD1/SMAD3/OSR2/PLSCR1/DDIT3/ZBTB16/GMEB1/FOXO1/IRF1/ESRRG/GLIS3/SOX1/JUNB/MYCN/RAX2/ZNF24/CEBPD/NFKB2/PLAGL2/RUNX1/ZBTB17/ZNF750/FOXO3/MSX1/NEUROG3/ZNF91/NFKB1/FOSL2/KLF6/ATF3/MAFF/KLF13/EGR1…
GO:0071357	BP	GO:0071357	cellular response to type I interferon	63	-0.501119	-1.86407	0.000344325	0.00771605	0.00623054	2723	tags=40%, list=18%, signal=32%	RBM47/IFNA6/OAS1/IFNA4/MYD88/IRF3/TREX1/SAMHD1/IFITM3/PTPN2/NLRC5/IFITM2/USP27X/IFNAR1/USP18/IFNAR2/ZBP1/SP100/OAS2/IFNB1/PTPN1/MAVS/OAS3/ISG15/IRF7
GO:0000779	CC	GO:0000779	condensed chromosome, centromeric region	147	0.401893	1.62551	0.000347513	0.00774287	0.00625219	3163	tags=35%, list=21%, signal=28%	BIRC5/NCAPG/NEK2/CENPF/MAD2L1/CENPA/NUF2/SPC25/NDC80/SPC24/CCNB1/BUB1/CENPH/ZWINT/TTK/SKA1/KIF18A/RANGAP1/CENPN/HJURP/PSEN2/CENPK/CENPI/ERCC6L/APC/AURKB/ACTB/CENPM/CHMP7/PBRM1/SEH1L/CENPV/NUP107/CENPE/PPP1R12A/NUDCD2/NUP133/ACTL6A/CFDP1/NSL1/SKA3/SUMO3/BRD7/CHMP3/NUP160/NCAPD3/HSF1/CENPO/CLIP1/CBX3/FBXW11
GO:0098687	CC	GO:0098687	chromosomal region	322	0.340212	1.49357	0.000346727	0.00774287	0.00625219	3216	tags=32%, list=22%, signal=26%	BIRC5/THOC1/TOP2A/NCAPG/NEK2/CENPF/MAD2L1/CHEK1/CENPA/NUF2/SPC25/NDC80/SPC24/ZNF330/STAG3/DSCC1/MCM6/CCNB1/BUB1/PARP1/PDS5A/ESCO2/CDCA5/CENPH/ZWINT/TTK/PRKDC/SKA1/RAD51/MCM3/KIF18A/RANGAP1/CENPN/HJURP/APEX1/PSEN2/CENPK/CENPI/MSH2/ERCC6L/OIP5/APC/POLD1/CENPL/ZNF827/THOC2/ERCC4/SUV39H2/AURKB/CENPP/RNF8/WRN/RECQL4/THOC3/PPP2CB/THOC6/CDK2/PPP2R1A/RAD17/NSMCE2/ACTB/CENPM/ATR/CHMP7/PBRM1/SEH1L/CENPV/NU…
GO:0035579	CC	GO:0035579	specific granule membrane	84	-0.44844	-1.755	0.000349889	0.00777354	0.00627696	1047	tags=23%, list=7%, signal=21%	RAB37/CYBA/BST1/ALDH3B1/CEACAM8/P2RX1/SLC27A2/ITGAL/CEACAM3/OLR1/PLAUR/TNFRSF1B/MMP25/LILRA3/FPR2/FCAR/GPR84/CLEC4D/CD93
GO:0051427	MF	GO:0051427	hormone receptor binding	28	-0.639324	-2.03894	0.000355954	0.00787512	0.00635899	1058	tags=29%, list=7%, signal=27%	GNAS/UCN2/GH2/LEP/CSH1/CSHL1/CSH2/GH1
GO:0010829	BP	GO:0010829	negative regulation of glucose transmembrane transport	16	-0.751715	-2.03403	0.000356487	0.00787512	0.00635899	612	tags=44%, list=4%, signal=42%	PRKCB/FABP5/ENPP1/LEP/PID1/TNF/IL1B
GO:0071887	BP	GO:0071887	leukocyte apoptotic process	109	-0.421613	-1.74409	0.000366571	0.00807494	0.00652033	1547	tags=28%, list=10%, signal=26%	TSC22D3/EBF4/ADAM17/JAK3/CCL5/BCL2/CASP9/BCL6/FOXP1/IRS2/BCL3/HCAR2/PRELID1/TNFRSF21/TRAF3IP2/ST3GAL1/HSH2D/CXCR2/LILRB1/IL2RA/IL10/DOCK8/SLC7A11/LYN/IRF7/ADA/CCL19/NFKBIZ/IL6/CCR7/IDO1
GO:0019886	BP	GO:0019886	antigen processing and presentation of exogenous peptide antigen via MHC class II	29	0.632825	1.8752	0.000369325	0.00811263	0.00655077	2380	tags=55%, list=16%, signal=46%	HLA-DMB/CTSD/CTSF/HLA-DQB2/HLA-DQB1/LGMN/HLA-DQA1/HLA-DQA2/HLA-DPB1/CD74/FCGR2B/HLA-DPA1/HLA-DOA/CTSS/HLA-DRA/HLA-DMA
GO:0030574	BP	GO:0030574	collagen catabolic process	37	0.598143	1.87572	0.000372524	0.00815985	0.0065889	336	tags=22%, list=2%, signal=21%	MMP3/MMP8/CTSK/FAP/MMP1/MMP2/MMP12/MRC2
GO:0001664	MF	GO:0001664	G protein-coupled receptor binding	224	-0.344032	-1.56895	0.000375773	0.0082079	0.0066277	1615	tags=23%, list=11%, signal=21%	NPFFR2/CCL15/EDN1/RPGRIP1/CCKBR/POMC/MRAP/NDP/HOMER2/CCL5/WNT10B/GAL/CXCL1/GNA15/GNAZ/WNT1/GNAS/PENK/AGTR1/AVP/ARRDC3/NPW/UCN2/CCL17/CXCL6/GHRL/INSL3/CXCL5/PDE4D/CCL7/C3/CCRL2/FYN/PF4/CXCL11/CX3CR1/PROK2/CCL3/WNT4/ADORA2A/CXCL10/CXCL9/CCL19/FPR1/CXCL2/CCL4/PPBP/CXCL3/P2RY1/CCL20/CXCL14
GO:0016616	MF	GO:0016616	oxidoreductase activity, acting on the CH-OH group of donors, NAD or NADP as acceptor	103	0.450016	1.71371	0.000381315	0.00830562	0.0067066	2186	tags=29%, list=15%, signal=25%	ABCC4/ME1/IDH1/AKR1B1/DHDH/HSD3B7/HADH/HSD17B14/CBR1/AKR1C3/LDHD/SPR/HIBADH/KCNAB2/RDH12/LDHB/RDH14/PHGDH/SDR42E1/CYP27A1/ME3/CBR4/MDH1/ME2/UGDH/CRYL1/ADH5/AKR1C1/HSD3B1/CTBP1
GO:0090075	BP	GO:0090075	relaxation of muscle	27	-0.638998	-1.99603	0.000392911	0.00846336	0.00683398	834	tags=30%, list=6%, signal=28%	KCNJ2/NEUROG1/SLN/PDE4D/SLC8A1/PDE4B/P2RY1/RGS2
GO:0001704	BP	GO:0001704	formation of primary germ layer	106	0.444711	1.7034	0.000390084	0.00846336	0.00683398	1346	tags=27%, list=9%, signal=25%	MMP8/COL12A1/COL5A2/ITGA3/ITGA2/MMP2/HOXA11/COL4A2/COL5A1/COL7A1/EPHA2/BMPR1A/NF2/ITGB4/LAMA3/LAMB3/TWSG1/LAMB1/FN1/ITGB5/EOMES/GPI/KIF16B/SOX17/FGFR2/TXNRD1/EYA2/ITGB1/HMGA2
GO:0002790	BP	GO:0002790	peptide secretion	203	-0.358461	-1.60732	0.000392509	0.00846336	0.00683398	1956	tags=23%, list=13%, signal=20%	CAMK2G/INHBB/RAB8B/PRKACA/TFAP2B/GPR68/PIM3/EDN1/S100A8/RIMS2/CCL5/TCF7L2/GAL/GPR119/GNAZ/IRS2/EXOC3L1/RFX3/FFAR3/ACVR1C/FOXO1/GPR27/PFKL/PLCB1/MIDN/FAM3B/NR1D1/GHRL/FFAR2/ORAI1/GIPR/TRH/SLC16A10/UCP2/CRH/STX1A/LEP/CD38/SPINK1/CPT1A/IL1RN/ILDR1/CNR1/TNF/IL6/IL1B
GO:0050866	BP	GO:0050866	negative regulation of cell activation	190	-0.357533	-1.59488	0.000392509	0.00846336	0.00683398	2186	tags=27%, list=15%, signal=24%	VTCN1/PLA2G2E/PTPRC/GLI3/FOXJ1/SERPINE2/SFTPD/CD274/CST7/PGLYRP1/TNFSF4/CBLB/CD300A/JAK3/PTPN2/GAL/BCL6/LAX1/HLX/RC3H1/C1QTNF1/TNFRSF21/LDLR/INHA/IRF1/MILR1/CD80/RASSF5/LILRB1/HLA-G/NR1D1/SAMSN1/BPI/IFNB1/RUNX1/FGL2/IL2RA/RABGEF1/IL10/CD86/LILRB2/PELI1/THBD/RUNX3/LYN/ZC3H12A/SOCS1/ADORA2A/ID2/CNR1/TNFAIP3/IDO1
GO:0031252	CC	GO:0031252	cell leading edge	374	0.330861	1.47221	0.000396519	0.00851749	0.00687768	2899	tags=27%, list=20%, signal=22%	FAP/ACTG2/STMN2/ACTA1/CDH2/AJUBA/PODXL/PDE9A/RAPGEF3/ACTA2/TPM1/CTTN/DPP4/LAYN/ADORA1/EPHA2/NF2/ARHGAP18/ITGB4/PLCG1/PDLIM4/MYO6/BSPRY/SPTBN1/PTPRO/TRPV4/LIMA1/MYO1D/TUBB3/WASF3/FGD5/PIEZO1/MYLK/DST/SRCIN1/SH3RF1/THY1/ANTXR1/KIF18A/PTPN13/ABLIM1/PALLD/CDH1/PTPRK/NEDD9/SNX2/NHS/DLC1/WWC1/TSC1/ITGB1/ARHGAP44/INPP5E/NME2/ERBB2/GSN/PDXP/TRPM7/PLXND1/APC/SGCE/NCKAP1/RNH1/FERMT1/PTPRM/MYO10/PARD6A/CD2A…
GO:0042551	BP	GO:0042551	neuron maturation	41	-0.562691	-1.92157	0.000402084	0.00859817	0.00694283	1927	tags=37%, list=13%, signal=32%	AGRN/RAC3/CDKN1C/BCL11A/RND1/ACTL6B/BCL2/CNTNAP2/B4GALT5/GLDN/LRRK2/MAP3K13/C3/SCLT1/NR4A2
GO:0055123	BP	GO:0055123	digestive system development	121	0.422901	1.66003	0.000402487	0.00859817	0.00694283	2280	tags=30%, list=15%, signal=25%	RARRES2/COL3A1/TGFB3/TP63/PDGFC/TGFB2/RARB/TYMS/KCNQ1/OXTR/DACT1/PDGFRA/GLI1/SOX17/OVOL2/FGFR2/SOX11/FZD5/EXT1/AGR2/GLI2/ASCL1/BBS7/BARX1/IFT172/TBX2/TGFBR2/AHI1/HIP1R/KIT/EPB41L5/CRKL/ASS1/EGFR/WNT5A/CDX2
GO:0015671	BP	GO:0015671	oxygen transport	14	-0.77334	-2.01375	0.000408407	0.00870076	0.00702567	1169	tags=53%, list=8%, signal=49%	HBE1/HBM/HBD/HBD/HBA1/HBA2/HBB/HBG1
GO:0031650	BP	GO:0031650	regulation of heat generation	11	-0.802203	-1.92813	0.00041039	0.00871419	0.00703652	812	tags=55%, list=6%, signal=52%	ARRDC3/PTGS2/PTGES/CNR1/TNF/IL1B
GO:0101003	CC	GO:0101003	ficolin-1-rich granule membrane	55	-0.511577	-1.8659	0.000411279	0.00871419	0.00703652	991	tags=29%, list=7%, signal=27%	DIAPH1/CD300A/CD58/NBEAL2/FCER1G/SIGLEC5/SLC11A1/CD55/SERPINB10/LILRB2/LILRA3/FPR2/FCAR/FPR1/CLEC4D/CD93
GO:0008236	MF	GO:0008236	serine-type peptidase activity	142	0.409446	1.65004	0.00041864	0.00884606	0.00714299	1496	tags=18%, list=10%, signal=16%	MMP3/MMP8/PLAT/CTSK/FAP/MMP1/MMP2/DPP4/MMP12/RHBDL2/PRSS23/C1R/CTSC/SCPEP1/TMPRSS4/F3/PROC/CTSA/GZMK/C2/PRCP/PCSK6/ACE/PCSK7/BMP1
GO:0009620	BP	GO:0009620	response to fungus	54	-0.518574	-1.89004	0.00042106	0.00887306	0.0071648	898	tags=28%, list=6%, signal=26%	DEFA1/RNASE8/S100A8/CLEC4A/GNLY/USP15/ZBP1/S100A9/DEFA4/CX3CR1/CLEC4D/CLEC4E/PTX3/DEFA3/S100A12
GO:0009159	BP	GO:0009159	deoxyribonucleoside monophosphate catabolic process	12	-0.793466	-1.9501	0.000422432	0.00887793	0.00716873	2719	tags=67%, list=18%, signal=54%	NT5C1A/NT5C/TYMP/DPYD/PNP/UPP1/UPB1/ADA
GO:0051250	BP	GO:0051250	negative regulation of lymphocyte activation	142	-0.391768	-1.67428	0.00042775	0.00896537	0.00723933	2186	tags=29%, list=15%, signal=25%	VTCN1/PLA2G2E/GLI3/FOXJ1/SFTPD/CD274/PGLYRP1/TNFSF4/CBLB/CD300A/JAK3/PTPN2/GAL/BCL6/LAX1/HLX/RC3H1/TNFRSF21/INHA/IRF1/CD80/RASSF5/LILRB1/HLA-G/SAMSN1/IFNB1/RUNX1/FGL2/IL2RA/IL10/CD86/LILRB2/PELI1/RUNX3/LYN/ZC3H12A/SOCS1/ADORA2A/ID2/TNFAIP3/IDO1
GO:1903530	BP	GO:1903530	regulation of secretion by cell	480	-0.293678	-1.43247	0.000428899	0.00896537	0.00723933	1930	tags=21%, list=13%, signal=19%	INHBB/RAB8B/SYT3/PRKACA/GNAI2/TFAP2B/SV2C/FER1L4/OXT/SLC6A4/GPR68/PIM3/CD300A/SLC30A1/PLA2G10/CASK/DYSF/EDN1/CHMP2A/SYT6/CRY2/POMC/SYT17/RIMS2/GAB2/STXBP2/BMP2/CCL5/NKX3-1/RAB3C/SYT1/NTSR1/TCF7L2/GAL/DRD4/RAB13/GNAZ/IRS2/OSM/RETN/HCAR2/VAMP2/RFX3/KCNN4/FFAR3/C1QTNF1/MCTP2/AGTR1/ACVR1C/RAC2/AVP/TLR2/INHA/PDPK1/ACHE/FOXO1/GPR27/PFKL/BMP6/TTN/RAB27A/SYN1/ADRA2B/PTAFR/PLCB1/APBB3/MIDN/LILRB1/SYT8/NR1…
GO:0034340	BP	GO:0034340	response to type I interferon	68	-0.474457	-1.78084	0.000431274	0.00899085	0.00725991	2723	tags=40%, list=18%, signal=33%	RBM47/IFNA6/OAS1/IFNA4/MYD88/SETD2/IRF3/TREX1/SAMHD1/IFITM3/PTPN2/NLRC5/IFITM2/MX1/USP27X/IFNAR1/USP18/IFNAR2/ZBP1/SP100/OAS2/IFNB1/PTPN1/MAVS/OAS3/ISG15/IRF7
GO:0004252	MF	GO:0004252	serine-type endopeptidase activity	127	0.426993	1.68613	0.000433616	0.00901551	0.00727982	1126	tags=15%, list=8%, signal=14%	MMP3/MMP8/PLAT/CTSK/FAP/MMP1/MMP2/DPP4/MMP12/RHBDL2/PRSS23/C1R/CTSC/TMPRSS4/F3/PROC/GZMK/C2/PCSK6
GO:0034656	BP	GO:0034656	nucleobase-containing small molecule catabolic process	26	-0.636347	-1.97698	0.000436243	0.00903486	0.00729545	947	tags=35%, list=6%, signal=32%	DPYD/APOBEC2/PNP/UPP1/UPB1/AICDA/APOBEC3B/ADA/APOBEC3A
GO:2000516	BP	GO:2000516	positive regulation of CD4-positive, alpha-beta T cell activation	40	-0.563129	-1.91822	0.000438033	0.00903486	0.00729545	974	tags=32%, list=7%, signal=30%	HLX/IL2RG/CD83/CD80/CD86/IL23A/CD55/RIPK2/SOCS1/NFKBID/CCL19/NFKBIZ/NLRP3
GO:0140694	BP	GO:0140694	non-membrane-bounded organelle assembly	335	0.342393	1.50856	0.000437275	0.00903486	0.00729545	4886	tags=45%, list=33%, signal=31%	ANKRD1/ACTA1/DLGAP5/ANLN/ASPM/PLS1/BIRC5/TPM1/NEK2/CENPF/CENPA/FITM2/MYOZ2/NDC80/LIMD1/ARHGEF10/FLNC/TNNT1/PDGFRA/STARD9/TPX2/MYL9/CDS1/CENPH/BRIX1/DDX28/C1QBP/YTHDF1/PRKDC/GPSM2/LZTS2/PDGFRB/NGRN/CENPN/KAT2A/STIL/ITGB1/GSN/CENPK/NEK6/NLE1/EIF4ENIF1/FASTKD2/RRS1/CFL2/SPICE1/AURKB/TUBGCP4/KRT19/MAPK9/CDK2/INO80/ARHGEF5/PLK4/TUBGCP3/CCNB2/SASS6/CCP110/TRIM37/CNOT6/PWP2/CHMP7/TCAP/MRPS7/KRT8/CENPE/H…
GO:0048143	BP	GO:0048143	astrocyte activation	21	-0.678157	-1.99006	0.000444743	0.00914899	0.00738761	851	tags=43%, list=6%, signal=40%	MT1X/LDLR/AGER/NR1D1/ADORA2A/C5AR1/TNF/IL6/IL1B
GO:0042454	BP	GO:0042454	ribonucleoside catabolic process	16	-0.745449	-2.01708	0.000449009	0.00920306	0.00743127	947	tags=44%, list=6%, signal=41%	APOBEC2/PNP/UPP1/AICDA/APOBEC3B/ADA/APOBEC3A
GO:0071677	BP	GO:0071677	positive regulation of mononuclear cell migration	62	-0.488212	-1.81035	0.000450921	0.00920306	0.00743127	801	tags=24%, list=5%, signal=23%	TNFSF14/AGER/ABL2/CORO1A/CCL7/DOCK8/CX3CR1/CCL3/SLAMF1/CXCL10/FPR2/TNF/CCL4/CCR7/CCL20
GO:0032543	BP	GO:0032543	mitochondrial translation	121	0.419248	1.64569	0.000450646	0.00920306	0.00743127	5038	tags=51%, list=34%, signal=34%	MRPS6/EARS2/MRPS25/C1QBP/MRPS35/NGRN/MRPL3/SHMT2/MRPS18B/MRPS34/FASTKD2/PTCD1/GFM1/MRPL19/MRPS7/RPUSD4/MRPL49/MRPL36/LRPPRC/MRPL16/MRPL15/MRPS26/IARS2/MRPL1/MRPL38/DARS2/MRPS27/LARS2/MRPL4/MRPS9/PTCD3/MRPL48/MRPL44/SARS2/TRUB2/MRPS23/TSFM/ALKBH1/TACO1/MRPS5/MRPS12/MRPL34/RARS2/MRPL13/MRPS17/FASTKD3/GFM2/MRPL51/MRPL37/NSUN3/CHCHD1/DAP3/MTIF3/TUFM/MRPS24/MRPL24/YARS2/MRPL22/METTL8/RMND1/MRPL40/MRPL…
GO:0033044	BP	GO:0033044	regulation of chromosome organization	226	0.367674	1.56327	0.000452245	0.00920592	0.00743357	3634	tags=35%, list=25%, signal=27%	DLGAP5/BIRC5/TOP2A/NCAPG/NEK2/CENPF/MAD2L1/NUF2/SPC25/UBE2C/NDC80/SPC24/CCNB1/RUVBL1/BUB1/PARP1/CDCA5/ZWINT/TTK/NCAPH/CCT4/CCT2/CDC6/ANAPC1/NEK6/MORC2/APC/ANAPC7/GNL3/MNAT1/ERCC4/AXIN2/AURKB/RIOK2/CDK2/INO80/DPF2/NSMCE2/ACTB/CDC16/ATR/PBRM1/SMC2/CENPV/CENPE/NCAPG2/SETDB2/FBXO4/DKC1/CTNNB1/ACTL6A/UPF1/CUL3/UCHL5/ACTR8/CDCA8/BRD7/RAD50/NCAPD3/MAPKAPK5/ZNF304/DNMT1/FBXO5/CTCF/HDAC8/NEK7/BAZ1B/RAD21/…
GO:0044194	CC	GO:0044194	cytolytic granule	13	-0.781957	-1.98484	0.000457699	0.0092684	0.00748402	1386	tags=54%, list=9%, signal=49%	STXBP2/SERPINB1/GNLY/RNF19B/GZMB/SRGN/NKG7
GO:0001738	BP	GO:0001738	morphogenesis of a polarized epithelium	88	0.464648	1.7435	0.000457547	0.0092684	0.00748402	3116	tags=34%, list=21%, signal=27%	TP63/RSPO3/PTK7/ASTN2/DACT1/WNT7A/FZD6/OPHN1/PLEKHA4/DAB2/MLLT3/VANGL1/AJAP1/RPGRIP1L/DVL1/DLG5/MKS1/CELSR1/EXOC5/AHI1/ZDHHC7/ACTB/DVL2/WNT5A/RYK/TTC8/ANKRD6/INTU/CTHRC1/ABL1
GO:0004065	MF	GO:0004065	arylsulfatase activity	12	0.779185	1.87124	0.000459239	0.00927542	0.0074897	731	tags=33%, list=5%, signal=32%	SULF1/ARSK/ARSJ/ARSI
GO:0042113	BP	GO:0042113	B cell activation	235	-0.332344	-1.51899	0.000460651	0.00927984	0.00749327	1625	tags=26%, list=11%, signal=23%	CHRNB2/LFNG/PTPRC/IL11/TNFSF13B/WNT3A/FOXJ1/CD180/AKIRIN2/TNFSF4/TICAM1/CD300A/ITGA4/ATAD5/EZH2/ADAM17/JAK3/FCRL3/GAPT/PTPN2/BCL2/CD79B/AHR/BCL6/IRS2/BCL3/LAX1/RC3H1/IL2RG/BST1/EP300/TNFRSF21/TRAF3IP2/ST3GAL1/INHA/CD79A/SH3KBP1/NBN/CDKN1A/DLL1/SAMSN1/IFNB1/IL10/CD86/AICDA/CLCF1/KLF6/CD38/PELI1/TNFRSF4/LYN/ID2/RIF1/ZFP36L1/ADA/GPR183/NFKBIZ/VCAM1/TNFAIP3/IL6
GO:0008173	MF	GO:0008173	RNA methyltransferase activity	50	0.525057	1.74504	0.000462709	0.00929721	0.00750729	4947	tags=64%, list=34%, signal=43%	TRMT61B/THUMPD2/TRMT11/EMG1/DIMT1/NSUN6/METTL5/MRM1/FDXACB1/METTL2A/TGS1/TRMT61A/FTSJ1/LCMT2/TRMT2A/TARBP1/NSUN2/BCDIN3D/TYW3/TFB2M/ZCCHC4/TFB1M/TRMT2B/NOP2/NSUN3/FBL/METTL1/METTL4/TRMT1L/NSUN5/METTL8/TRMT12
GO:0022617	BP	GO:0022617	extracellular matrix disassembly	53	0.522261	1.76236	0.000466434	0.00934792	0.00754824	207	tags=15%, list=1%, signal=15%	MMP3/MMP8/CTSK/FAP/MMP1/MMP2/DPP4/MMP12
GO:0048565	BP	GO:0048565	digestive tract development	109	0.443782	1.7052	0.000469566	0.0093865	0.00757939	2280	tags=31%, list=15%, signal=27%	RARRES2/COL3A1/TGFB3/TP63/PDGFC/TGFB2/RARB/TYMS/KCNQ1/OXTR/DACT1/PDGFRA/GLI1/SOX17/OVOL2/FGFR2/SOX11/FZD5/EXT1/AGR2/GLI2/ASCL1/BBS7/IFT172/TBX2/TGFBR2/AHI1/KIT/EPB41L5/CRKL/ASS1/EGFR/WNT5A/CDX2
GO:0072593	BP	GO:0072593	reactive oxygen species metabolic process	200	-0.35002	-1.57011	0.000474752	0.00946583	0.00764345	1586	tags=24%, list=11%, signal=22%	EDN1/HBE1/STK17A/G6PD/CCS/DUOX1/BCO2/CFLAR/PDK4/HBM/BCL2/TLR6/HBD/HBD/BMP7/CYBA/BST1/DDIT4/AGTR1/RAC2/HK2/FOXO1/RAB27A/CRYAB/SOD2/MYCN/CDKN1A/SESN2/LRRK2/THBS1/UCP2/IL19/PMAIP1/FYN/LEP/GCH1/PID1/ZC3H12A/CYP1A2/IFI6/IER3/FPR2/PAGE4/TNF/HBA1/HBA2/HBB/HBG1
GO:0070417	BP	GO:0070417	cellular response to cold	10	-0.832458	-1.95974	0.000478223	0.00951065	0.00767964	1884	tags=70%, list=13%, signal=61%	PRKACA/EIF2AK3/PLIN1/FOXO1/SLC9A1/NFKBIA/DNAJC3
GO:0002643	BP	GO:0002643	regulation of tolerance induction	18	-0.709739	-1.96053	0.000495223	0.00981285	0.00792366	1998	tags=44%, list=14%, signal=38%	FOXJ1/CD274/CBLB/HLA-G/IL2RA/LILRB2/IRAK3/IDO1
GO:0010008	CC	GO:0010008	endosome membrane	469	0.318219	1.43953	0.000495943	0.00981285	0.00792366	3684	tags=33%, list=25%, signal=26%	STEAP2/ATP6V0D2/STEAP1/MRC1/GPNMB/ABCG4/MMD/TMEM163/SLC46A1/STEAP3/MCOLN3/SYNDIG1/NPC1/MYO1B/ATP9A/HLA-DMB/TFRC/BACE1/CTSD/PDLIM4/ATP6V0E2/CLCN4/TLR7/TSPAN15/BOK/HLA-DQB2/MTMR4/CFTR/SLC48A1/ABCC5/RAB11FIP5/SCAMP5/PLD3/PLEKHF1/WIPI1/RAB17/SNX12/RAB15/CAV1/KIF16B/SLC1A1/HLA-DQB1/ANTXR1/SLC39A14/FZD5/HLA-DQA1/SNX2/ABCB6/STEAP4/HLA-DQA2/HLA-DPB1/CLTC/SNX7/ITGB1/ATP6V0A1/ABHD6/RABEP1/OPTN/OCRL/ERBB2/T…
GO:0031092	CC	GO:0031092	platelet alpha granule membrane	15	0.740585	1.89555	0.000497829	0.00982518	0.00793361	1977	tags=47%, list=13%, signal=40%	PCDH7/CD9/SPARC/SNCA/LHFPL2/CYB5R1/APLP2
GO:0060759	BP	GO:0060759	regulation of response to cytokine stimulus	142	-0.387556	-1.65628	0.000505521	0.00995172	0.00803579	2399	tags=35%, list=16%, signal=29%	IL36RN/TRIM44/RIPK1/SLIT3/PALM3/HSPA1A/IRF3/CXCR4/PTPRC/TREX1/ZNF675/MAPK7/PAFAH1B1/PYDC1/TSLP/PIAS4/KLF4/EDN1/IRAK2/SAMHD1/ADAM17/CCL5/PTPN2/TXK/NLRC5/CASP1/USP27X/USP18/TLR2/ZBP1/NKIRAS2/CARD16/SPHK1/XIAP/SPPL2B/RABGEF1/PTPN1/RIPK2/HIPK1/OTUD4/MAVS/OAS3/ISG15/IRF7/IRAK3/APOA1/IL1RN/TNFAIP3/IL6
GO:0002718	BP	GO:0002718	regulation of cytokine production involved in immune response	107	-0.421318	-1.72339	0.000514909	0.0101109	0.00816437	2618	tags=36%, list=18%, signal=30%	BCL10/LITAF/SASH3/TLR9/MYD88/MALT1/SIRT1/CD226/TRAF6/CD36/GATA3/TWIST1/TNFSF4/PANX1/TICAM1/ARID5A/SLC7A5/JAK3/BCL6/FFAR3/LILRB1/HLA-G/IFNB1/FFAR2/RABGEF1/IL10/CD55/RIPK2/MAVS/TNFRSF1B/SLAMF1/IRAK3/APOA1/TNF/RSAD2/NLRP3/IL6/PRG2/IL1B
GO:0032695	BP	GO:0032695	negative regulation of interleukin-12 production	18	-0.708847	-1.95807	0.000517861	0.0101433	0.00819048	1344	tags=56%, list=9%, signal=51%	JAK3/MEFV/LILRB1/THBS1/IL10/LILRA5/NFKB1/SLAMF1/IRAK3/CCR7
GO:0002706	BP	GO:0002706	regulation of lymphocyte mediated immunity	155	-0.378757	-1.64302	0.000520821	0.0101756	0.0082166	2144	tags=24%, list=15%, signal=21%	CD226/PTPRC/TRAF6/SLC22A13/GATA3/FOXJ1/IL18RAP/TNFSF4/CD1A/ARID5A/ATAD5/CLEC12B/FCER2/CD1B/AHR/BCL6/AGER/LILRB1/HLA-G/CD1D/IFNB1/IL10/NCR1/IL23A/CD55/C3/SERPINB9/CLCF1/LEP/TNFRSF1B/SLAMF1/RIF1/TNF/RSAD2/NLRP3/IL6/IL1B
GO:0006909	BP	GO:0006909	phagocytosis	209	-0.346815	-1.56313	0.000536507	0.0104558	0.00844286	1132	tags=30%, list=8%, signal=28%	SIRPG/LETMD1/VAV1/SPACA3/HAVCR1/MYD88/SRC/RAB20/ANXA1/ABCA7/P2RY6/PTPRC/MET/TREX1/CD36/ICAM3/ICAM5/SFTPD/RAC3/FCN3/CD300A/DYSF/SIRPB1/LEPR/DOCK2/RAB31/JMJD6/C4B/TM9SF4/CYBA/IL15RA/FCER1G/IL2RG/PLSCR1/LDLR/TLR2/RAB27A/BIN2/SLC11A1/SPHK1/THBS1/CEACAM4/MYO1G/CORO1A/ITGAL/C3/IL2RB/PLD4/FYN/LEP/LYN/COLEC11/ADORA2A/SLAMF1/APOA1/FPR2/CFP/TNF/CD93/PTX3/TIMD4/IL1B
GO:1900077	BP	GO:1900077	negative regulation of cellular response to insulin stimulus	33	-0.591882	-1.9421	0.000543449	0.0105646	0.00853072	612	tags=30%, list=4%, signal=29%	PTPN2/ENPP1/LPL/PTPRE/PIP4K2A/SOCS3/PTPN1/PID1/SOCS1/IL1B
GO:0042581	CC	GO:0042581	specific granule	143	-0.385444	-1.65071	0.000546499	0.0105974	0.0085572	1513	tags=27%, list=10%, signal=24%	CKAP4/GSDMD/STXBP2/DOCK2/TOM1/GGH/CXCL1/HPSE/ERP44/RAB37/ORM1/RETN/CYBA/CEP290/BST1/ALDH3B1/CEACAM8/RAB27A/LRG1/BPI/P2RX1/SLC27A2/ITGAL/CEACAM3/NFKB1/DEFA4/OLR1/PLAUR/TNFRSF1B/MMP25/LILRA3/FPR2/FCAR/GPR84/CFP/CLEC4D/CD93/PTX3
GO:0051983	BP	GO:0051983	regulation of chromosome segregation	120	0.434825	1.70158	0.000554682	0.0107294	0.00866374	3596	tags=39%, list=24%, signal=30%	DLGAP5/BIRC5/NCAPG/CENPF/MAD2L1/NUF2/SPC25/UBE2C/NDC80/SPC24/CCNB1/BUB1/CDCA2/ZWINT/TTK/NCAPH/CDC6/ANAPC1/NEK6/APC/ANAPC7/AURKB/RIOK2/DPF2/NSMCE2/ACTB/CDC16/MKI67/PBRM1/SMC2/CENPE/NCAPG2/CSNK2A1/ACTL6A/CUL3/CDCA8/BRD7/NCAPD3/RAD18/FBXO5/RAD21/CDC27/BUB1B/CDC20/PLK1/RB1/SMARCA4
GO:0010888	BP	GO:0010888	negative regulation of lipid storage	19	-0.685449	-1.92544	0.000560413	0.0108133	0.00873152	1438	tags=42%, list=10%, signal=38%	CES1/PTPN2/PNPLA2/OSBPL8/NFKBIA/LEP/TNF/IL6
GO:0045576	BP	GO:0045576	mast cell activation	57	-0.501671	-1.81725	0.000562668	0.01083	0.00874496	2144	tags=33%, list=15%, signal=29%	CD226/CBL/SLC18A2/TSLP/CD300A/GAB2/STXBP2/LCP2/PLSCR1/RAC2/PDPK1/LAT/MILR1/RABGEF1/CRLF2/LYN/RHOH/CNR1/S100A12
GO:0001959	BP	GO:0001959	regulation of cytokine-mediated signaling pathway	133	-0.386842	-1.64641	0.000574261	0.0110258	0.0089031	2399	tags=35%, list=16%, signal=29%	IL36RN/TRIM44/RIPK1/SLIT3/PALM3/HSPA1A/IRF3/CXCR4/PTPRC/TREX1/ZNF675/PAFAH1B1/PYDC1/TSLP/PIAS4/EDN1/IRAK2/SAMHD1/ADAM17/CCL5/PTPN2/TXK/NLRC5/CASP1/USP27X/USP18/ZBP1/NKIRAS2/CARD16/SPHK1/XIAP/SPPL2B/RABGEF1/PTPN1/RIPK2/HIPK1/OTUD4/MAVS/OAS3/ISG15/IRF7/IRAK3/APOA1/IL1RN/TNFAIP3/IL6
GO:1904659	BP	GO:1904659	glucose transmembrane transport	92	-0.428904	-1.71097	0.000578446	0.0110788	0.0089459	1959	tags=27%, list=13%, signal=24%	PRKAG2/SLC5A11/FABP5/INSR/SLC5A2/RHOQ/EDN1/RAB4B/IRS2/SLC2A14/HK2/OSBPL8/ENPP1/SESN2/C3/IGF1/LEP/GPC3/PID1/SLC2A6/SLC1A2/TNF/PPBP/GH1/IL1B
GO:0044784	BP	GO:0044784	metaphase/anaphase transition of cell cycle	92	0.452765	1.69973	0.000585261	0.0111818	0.00902904	3596	tags=41%, list=24%, signal=31%	DLGAP5/BIRC5/CENPF/MAD2L1/NUF2/SPC25/UBE2C/NDC80/SPC24/CCNB1/BUB1/ZWINT/TTK/CDC6/ANAPC1/NEK6/APC/ANAPC7/AURKB/RIOK2/DPF2/NSMCE2/ACTB/CDC16/PBRM1/CENPE/ACTL6A/CUL3/CDCA8/BRD7/FBXO5/RAD21/CDC27/BUB1B/CDC20/PLK1/RB1/SMARCA4
GO:0010001	BP	GO:0010001	glial cell differentiation	206	-0.350532	-1.57876	0.000588541	0.0112169	0.0090574	1946	tags=22%, list=13%, signal=20%	SERPINE2/TRPC4/CLU/DUSP15/NKX6-2/VTN/MOBP/MAPK1/KDM4A/SH3TC2/S100A8/MT1X/BMP2/PTN/GFAP/GPR157/DICER1/NAB1/B4GALT5/TNFRSF21/LDLR/TLR2/EMX1/AGER/SOX1/MYCN/DLL1/NR1D1/MAG/IL6ST/ZNF365/S100A9/DNER/CLCF1/OLIG2/HES1/LYN/TNFRSF1B/LIF/ADORA2A/ID2/C5AR1/TNF/IL6/OLIG1/IL1B
GO:0140640	MF	GO:0140640	catalytic activity, acting on a nucleic acid	495	0.311991	1.42154	0.000592059	0.0112564	0.00908925	4361	tags=40%, list=30%, signal=29%	RAG1/POLR2J2/TOP2A/RPP25/EARS2/POLR3H/DSCC1/POLR1B/MCM6/SMUG1/TSEN2/RUVBL1/TRMT61B/EXD2/SMARCA1/PLD3/DDX28/UNG/THUMPD2/NYNRIN/RAD54B/TRMT11/EMG1/RAD51/MCM3/POLR1C/SMARCAD1/FARSB/NARS2/DDX55/REXO2/APEX1/QTRT1/DCLRE1A/MSH6/HMGA2/DDX10/CHD1L/MCM9/LACTB2/NEIL2/SRCAP/ELAC2/DDX31/FAN1/MSH2/ERCC6L/NEIL1/DCP1B/POLR3B/MTFMT/POLD1/TOP1MT/RNASE4/DTWD2/ERCC4/DIMT1/TRNT1/DHX32/WRN/RECQL4/ALKBH5/PTRH2/INO80/PO…
GO:0002825	BP	GO:0002825	regulation of T-helper 1 type immune response	28	-0.625332	-1.99432	0.000597086	0.0113213	0.00914171	1722	tags=43%, list=12%, signal=38%	TNFSF4/ARID5A/JAK3/HLX/CD80/SLC11A1/IL23A/RIPK2/SLAMF1/IL1RL1/CCL19/IL1B
GO:0070542	BP	GO:0070542	response to fatty acid	58	-0.494334	-1.80687	0.000598388	0.0113213	0.00914171	1586	tags=38%, list=11%, signal=34%	EDN1/ID3/PDK4/ACSL1/FFAR3/LDLR/TLR2/FOXO1/PTAFR/PLCB1/LPL/FFAR2/GIPR/PTGS2/FOXO3/UCP2/HES1/PID1/ZC3H12A/CPT1A/DGAT2/ILDR1
GO:0051058	BP	GO:0051058	negative regulation of small GTPase mediated signal transduction	50	0.519722	1.72731	0.000608441	0.0114281	0.00922794	2646	tags=46%, list=18%, signal=38%	FBP1/ITGA3/TGFB2/STMN1/HEG1/STMN3/MFN2/DLC1/ARHGAP12/ITGB1/ARHGAP44/RASA3/MAPKAP1/PPP2CB/CD2AP/TNFAIP1/ARHGAP24/SPRY1/EPHB2/RASIP1/DAB2IP/STAMBP/CUL3
GO:0048705	BP	GO:0048705	skeletal system morphogenesis	180	0.390036	1.62183	0.000607978	0.0114281	0.00922794	2755	tags=28%, list=19%, signal=23%	COL13A1/COL3A1/PRRX1/GREM1/TGFB3/COL1A1/CBS/MMP2/RARB/HOXA11/COL27A1/TRPV4/ACP5/HOXC9/PDGFRA/MTHFD1/TGFBR1/HOXB6/WNT7A/SATB2/NAB2/FGFR2/HYAL2/SOX11/GRHL2/EXT1/HOXA9/SERPINH1/BMP1/NLE1/INSIG2/HOXB2/PPARGC1B/PRKRA/AXIN2/TGFBR2/FBN2/STC1/THRA/ATG9A/ZMPSTE24/RYK/CTNNB1/WDR19/MDFI/SMPD3/BMI1/RAB23/DLG1/NODAL/TSKU
GO:0051640	BP	GO:0051640	organelle localization	492	0.306754	1.39654	0.000606107	0.0114281	0.00922794	3676	tags=32%, list=25%, signal=25%	IL13RA2/CDH2/DLGAP5/ASPM/CDH3/BIRC5/CAV2/PARD3B/SYNDIG1/CENPF/MAD2L1/MYO1B/CENPA/NUF2/ATP9A/RAB3B/MAP1B/MYZAP/MYO6/NDC80/UCHL1/FAM83D/CFTR/ESYT1/CCNB1/SDAD1/MYO1D/TRAPPC2L/MYO19/SHROOM2/CDCA5/FMN2/LTV1/WIPI1/RAB17/MARK1/S100A13/ZBED3/GPSM2/KIF18A/FNBP1L/SNAP23/EXOC6B/EML4/PSRC1/ABCE1/UNC13B/KIF1C/KAT2A/MFN2/ARL6/MYO5B/SNCA/PEX14/FAM98A/ITGB1/SPIRE1/SYTL2/PSEN2/NMD3/BVES/EXOC6/KLHL12/BBS7/LMNB2/HP…
GO:1905954	BP	GO:1905954	positive regulation of lipid localization	103	-0.410726	-1.67014	0.000623808	0.0116885	0.00943821	1612	tags=32%, list=11%, signal=29%	PLA2G10/EDN1/FITM1/ZDHHC8/RXRA/CES1/NKX3-1/NTSR1/GAL/ATP8A2/RETN/PRELID1/ACSL1/C1QTNF1/PLTP/CETP/BMP6/ABCA8/NFKBIA/LPL/GHRL/ACSL5/CRH/C3/PLIN2/CYP19A1/NFKB1/ZC3H12A/EHD1/APOA1/PTGES/IL1A/IL1B
GO:0032722	BP	GO:0032722	positive regulation of chemokine production	67	-0.467654	-1.7489	0.000625971	0.0117008	0.00944817	1999	tags=33%, list=14%, signal=29%	TWIST1/TSLP/MCOLN2/TNFSF4/TICAM1/EIF2AK2/ADAM17/ALOX15B/FFAR3/TLR2/AGER/LPL/FFAR2/RIPK2/MAVS/OAS3/IL1RL1/EGR1/IL6R/TNF/IL6/IL1B
GO:1902075	BP	GO:1902075	cellular response to salt	178	-0.363147	-1.60509	0.000640594	0.0119455	0.0096457	2565	tags=28%, list=17%, signal=23%	CHRND/AQP2/MEF2A/XRN1/TLR9/PRKCB/CHRNA7/CHRM5/CHRNB2/RYR1/ITPKC/PRKAA1/ROCK2/INHBB/AGRN/SCNN1B/SYT3/GNAI2/PKD2/SCNN1D/NEUROD2/EDN1/CHRM4/SYT6/TAF1/SYT17/P2RX3/BCL11A/SYT1/GNA15/P2RY12/ACHE/JUNB/PLCB1/SYT8/PTGS2/CDKN1B/PPIF/LCE1D/FYN/LEP/ZC3H12A/EGR1/SYT12/JUN/SLC1A2/NPTX1/FOS/P2RY1/FOSB
GO:1905818	BP	GO:1905818	regulation of chromosome separation	69	0.496914	1.77603	0.000644949	0.0119979	0.00968804	3558	tags=45%, list=24%, signal=34%	DLGAP5/BIRC5/NCAPG/CENPF/MAD2L1/NUF2/SPC25/NDC80/SPC24/CCNB1/BUB1/ZWINT/TTK/NCAPH/APC/ANAPC7/AURKB/NSMCE2/CDC16/SMC2/NCAPG2/CSNK2A1/CUL3/CDCA8/NCAPD3/FBXO5/RAD21/BUB1B/CDC20/PLK1/RB1
GO:0002755	BP	GO:0002755	MyD88-dependent toll-like receptor signaling pathway	18	-0.703241	-1.94258	0.000654083	0.0121099	0.00977845	2458	tags=67%, list=17%, signal=56%	TLR9/TIRAP/MYD88/TRAF6/CD300A/IRAK2/TLR6/IRF1/IRAK4/TNIP1/IRF7/IRAK3
GO:0070820	CC	GO:0070820	tertiary granule	145	-0.380568	-1.63457	0.000653874	0.0121099	0.00977845	1499	tags=21%, list=10%, signal=19%	GSDMD/CD58/STXBP2/GGH/CXCL1/ORM1/NBEAL2/CYBA/FCER1G/CEACAM8/RAP2C/PTAFR/LRG1/SIGLEC5/SLC11A1/CD55/SERPINB10/LILRB2/OLR1/LILRA3/FPR2/FCAR/FPR1/GPR84/CFP/PPBP/CLEC4D/CD93/PTX3/TNFAIP6/HBB
GO:0033604	BP	GO:0033604	negative regulation of catecholamine secretion	12	-0.784519	-1.92811	0.000660365	0.0121971	0.00984892	726	tags=50%, list=5%, signal=48%	DRD2/GABBR1/ADRA2B/CRH/CNR1/P2RY1
GO:1902850	BP	GO:1902850	microtubule cytoskeleton organization involved in mitosis	141	0.408195	1.64269	0.000678871	0.0125092	0.0101009	4773	tags=52%, list=32%, signal=35%	DLGAP5/BIRC5/NEK2/MAD2L1/STMN1/CENPA/NUF2/SPC25/EML1/NDC80/ARHGEF10/CCNB1/TPX2/CENPH/TTK/GPSM2/PARP3/PSRC1/CLTC/STIL/ITGB1/NEK6/SPICE1/AURKB/TUBG1/SASS6/TBCE/TUBG2/GJA1/CHMP7/SPRY1/GNAI1/CENPE/SUN2/RAN/KIF2A/CDCA8/RCC1/CHMP3/MYBL2/VPS4B/FBXW11/NUP62/KIF23/CDC20/PLK1/SMC3/KIF4A/RAB11A/DYNC1H1/MAP4/KIF11/PRC1/RACGAP1/DCTN2/VCP/KIF15/CKAP5/STAG1/INCENP/CHEK2/PCNT/CLASP2/NUSAP1/KIFC1/NUDC/TPR/NUMA1/A…
GO:0005344	MF	GO:0005344	oxygen carrier activity	12	-0.783985	-1.92679	0.000682561	0.0125475	0.0101318	1169	tags=62%, list=8%, signal=57%	HBE1/HBM/HBD/HBD/HBA1/HBA2/HBB/HBG1
GO:0046627	BP	GO:0046627	negative regulation of insulin receptor signaling pathway	31	-0.579156	-1.85347	0.000694388	0.0127348	0.0102831	612	tags=29%, list=4%, signal=28%	PTPN2/ENPP1/PTPRE/PIP4K2A/SOCS3/PTPN1/PID1/SOCS1/IL1B
GO:0000940	CC	GO:0000940	outer kinetochore	12	0.767011	1.842	0.000698501	0.0127801	0.0103196	1006	tags=58%, list=7%, signal=54%	CENPF/NUF2/SPC25/NDC80/SPC24/CCNB1/SKA1
GO:0098791	CC	GO:0098791	Golgi apparatus subcompartment	307	0.340709	1.48945	0.000713645	0.0130265	0.0105186	4597	tags=44%, list=31%, signal=31%	SULF1/RGS20/ASAP2/MYO1B/ATP9A/POSTN/BACE1/NBEA/BOK/RAB32/HLA-DQB2/ST6GAL1/CIT/SCAMP5/WIPI1/FUT3/ATP8B3/GOLGA3/B4GALT2/HLA-DQB1/HLA-DQA1/CDH1/HLA-DQA2/HLA-DPB1/CD74/CLTC/GALNT3/CBY1/PCSK7/INPP5E/OPTN/OCRL/TMED3/GPR89B/BIRC6/TOM1L1/ATP8A1/ATP2C1/HLA-DPA1/MME/BACE2/RAB7B/M6PR/ATP8B1/CNST/RAB8A/TRAPPC6A/SCOC/PAM/SLC30A6/GOLPH3L/ARFIP1/COG2/RAB43/LPCAT2/PCSK4/ATG9A/RAB34/PLOD3/RASIP1/HLA-DRA/MAN2A1/LG…
GO:0051306	BP	GO:0051306	mitotic sister chromatid separation	57	0.51229	1.76987	0.000722293	0.0131535	0.0106212	3558	tags=46%, list=24%, signal=35%	DLGAP5/BIRC5/CENPF/MAD2L1/NUF2/SPC25/NDC80/SPC24/CCNB1/BUB1/ZWINT/TTK/APC/ANAPC7/AURKB/PPP2R1A/NSMCE2/CDC16/CUL3/CDCA8/FBXO5/RAD21/BUB1B/CDC20/PLK1/RB1
GO:0061383	BP	GO:0061383	trabecula morphogenesis	43	0.541845	1.74936	0.00072969	0.0132572	0.0107049	1895	tags=33%, list=13%, signal=28%	GREM1/COL1A1/MMP2/TGFB2/FHL2/S1PR1/TEK/BMPR1A/HEG1/TGFBR1/OVOL2/RBPJ/PPARGC1B/FBN2
GO:0019079	BP	GO:0019079	viral genome replication	112	-0.40264	-1.66971	0.000740924	0.0133987	0.0108191	1799	tags=23%, list=12%, signal=21%	SLPI/RAD23A/EIF2AK2/CLEC4M/IFITM3/CCL5/BCL2/IFITM2/MX1/PLSCR1/CCNK/OAS2/NUCKS1/IFNB1/AICDA/APOBEC3B/MAVS/OAS3/ZC3H12A/TNIP1/ISG15/ISG20/TNF/RSAD2/APOBEC3A/OASL
GO:0090087	BP	GO:0090087	regulation of peptide transport	166	-0.36874	-1.60724	0.000740545	0.0133987	0.0108191	1930	tags=23%, list=13%, signal=20%	INHBB/RAB8B/PRKACA/TFAP2B/SLC26A6/GPR68/PIM3/S100A8/CCL5/TCF7L2/GNAZ/IRS2/RFX3/FFAR3/ACVR1C/FOXO1/GPR27/PFKL/PLCB1/MIDN/NR1D1/GHRL/FFAR2/ORAI1/GIPR/TRH/UCP2/CRH/STX1A/LEP/CD38/SPINK1/CPT1A/ILDR1/CNR1/TNF/IL6/IL1B
GO:0030684	CC	GO:0030684	preribosome	66	0.488155	1.72364	0.000745555	0.0134511	0.0108615	4589	tags=56%, list=31%, signal=39%	WDR3/WDR12/LTV1/NOL6/RRP15/PRKDC/EMG1/PDCD11/UTP18/TSR1/BYSL/RRS1/DCAF13/MAK16/RIOK2/NOL10/HEATR1/PWP2/FCF1/RRP9/EBNA1BP2/WDR46/SRFBP1/MPHOSPH10/MRTO4/UTP6/NIP7/NOC2L/UTP3/IMP3/UTP14A/FBL/RRP36/LAS1L/NGDN/WDR36/BOP1
GO:0032642	BP	GO:0032642	regulation of chemokine production	88	-0.435386	-1.70915	0.000751539	0.0135277	0.0109233	1873	tags=32%, list=13%, signal=28%	TSLP/MCOLN2/KLF4/TNFSF4/TICAM1/EIF2AK2/ADAM17/MEFV/FOXP1/ALOX15B/FFAR3/ZFPM1/TLR2/AGER/LPL/CXCL6/FFAR2/IL10/RIPK2/MAVS/OAS3/IL1RL1/EGR1/IL6R/TNF/APOD/IL6/IL1B
GO:0032890	BP	GO:0032890	regulation of organic acid transport	68	-0.462175	-1.73474	0.000756153	0.013548	0.0109397	1735	tags=29%, list=12%, signal=26%	OXT/PLA2G10/EDN1/SLC7A5/CES1/NTSR1/IRS2/ACSL1/AVP/SLC43A2/ACSL5/TRH/THBS1/LEP/ADORA2A/PTGES/TNF/RGS2/IL1A/IL1B
GO:0031667	BP	GO:0031667	response to nutrient levels	423	-0.291551	-1.40285	0.00075491	0.013548	0.0109397	2088	tags=21%, list=14%, signal=18%	KL/PRKAA1/CBL/GABARAPL3/ATG7/CYP1A1/PRKAG2/INHBB/SCNN1B/SLC25A25/GNAI2/BCHE/OXT/SLC6A4/TBXA2R/PRKAB2/EIF2AK3/EIF2AK2/MAPK1/KDM4A/CYP27B1/SLC7A5/RXRA/G6PD/POMC/CDKN2D/GPT/WDR45/PFKFB1/PDK4/BCAS3/MAP1LC3A/BCL2/RUNX2/PENK/BMP7/KYNU/CYBA/NCOA1/ACSL1/KLF10/MYOD1/DDIT3/ACVR1C/SSTR2/LDLR/FOXO1/PCSK1N/SOD2/CDKN1A/UCN2/LPL/GHRL/SESN2/UPP1/GIPR/LRRK2/PTGS2/NDOR1/FOXO3/UCP2/PMAIP1/PLIN2/JMY/GH2/LEP/MFSD2A/A…
GO:0010817	BP	GO:0010817	regulation of hormone levels	438	-0.290299	-1.40291	0.000764526	0.0136666	0.0110354	2471	tags=26%, list=17%, signal=22%	ABCC8/SLC2A2/PRKCB/DGKQ/MEP1A/NOS2/NDST2/KDM5B/ADCY5/RDH5/ANXA1/CYP26A1/UGT2B17/KLK6/HSD17B6/PCSK5/PLB1/JAK2/IL11/EPHA5/GATA3/CYP11A1/HPN/CYP1A1/SLC18A2/CAMK2G/INHBB/SCNN1B/RAB8B/PRKACA/HSD17B2/TFAP2B/BCHE/GPR68/ECE1/PIM3/SLCO4A1/EDN1/PLEKHA1/CYP27B1/SLC7A5/CRY2/POMC/RIMS2/DUOX1/BCO2/CYP3A7/BMP2/FOXD1/TIPARP/CCL5/NKX3-1/TCF7L2/GAL/GPR119/GNAZ/PNPLA2/IRS2/EXOC3L1/OSM/RETN/HCAR2/CYP2S1/RFX3/HSD17B1…
GO:0002399	BP	GO:0002399	MHC class II protein complex assembly	16	0.721361	1.87829	0.000775841	0.0137989	0.0111423	3907	tags=88%, list=26%, signal=64%	HLA-DMB/HLA-DQB2/HLA-DQB1/HLA-DQA1/HLA-DQA2/HLA-DPB1/HLA-DPA1/HLA-DOA/HLA-DRA/HLA-DMA/HLA-DRB3/HLA-DRB4/HLA-DRB5/HLA-DRB1
GO:0002503	BP	GO:0002503	peptide antigen assembly with MHC class II protein complex	16	0.721361	1.87829	0.000775841	0.0137989	0.0111423	3907	tags=88%, list=26%, signal=64%	HLA-DMB/HLA-DQB2/HLA-DQB1/HLA-DQA1/HLA-DQA2/HLA-DPB1/HLA-DPA1/HLA-DOA/HLA-DRA/HLA-DMA/HLA-DRB3/HLA-DRB4/HLA-DRB5/HLA-DRB1
GO:0042100	BP	GO:0042100	B cell proliferation	82	-0.448301	-1.73549	0.000777679	0.0137989	0.0111423	2502	tags=40%, list=17%, signal=34%	IFNA4/SASH3/TLR9/TIRAP/CHRNB2/PTPRC/TNFSF13B/WNT3A/CD180/TICAM1/CD300A/ATAD5/FCRL3/GAPT/BCL2/AHR/BCL6/IRS2/RC3H1/BST1/TNFRSF21/CD79A/CDKN1A/IFNB1/IL10/CLCF1/CD38/PELI1/TNFRSF4/LYN/ADA/GPR183/NFKBIZ
GO:0000775	CC	GO:0000775	chromosome, centromeric region	205	0.372285	1.57195	0.000779029	0.0137989	0.0111423	3216	tags=35%, list=22%, signal=28%	BIRC5/TOP2A/NCAPG/NEK2/CENPF/MAD2L1/CENPA/NUF2/SPC25/NDC80/SPC24/ZNF330/STAG3/DSCC1/CCNB1/BUB1/PDS5A/ESCO2/CDCA5/CENPH/ZWINT/TTK/SKA1/KIF18A/RANGAP1/CENPN/HJURP/PSEN2/CENPK/CENPI/ERCC6L/OIP5/APC/CENPL/SUV39H2/AURKB/CENPP/PPP2CB/PPP2R1A/ACTB/CENPM/CHMP7/PBRM1/SEH1L/CENPV/NUP107/CENPE/PPP1R12A/HELLS/NUDCD2/NUP133/DNMT3A/ACTL6A/CFDP1/NSL1/CDCA8/SKA3/SUMO3/PDS5B/BRD7/CHMP3/NUP160/NCAPD3/HSF1/CENPO/DN…
GO:0030027	CC	GO:0030027	lamellipodium	190	0.377633	1.5814	0.000794135	0.0140345	0.0113326	2692	tags=31%, list=18%, signal=25%	FAP/ACTG2/STMN2/ACTA1/CDH2/AJUBA/PODXL/RAPGEF3/ACTA2/CTTN/DPP4/EPHA2/NF2/PLCG1/PDLIM4/PTPRO/TRPV4/TUBB3/WASF3/FGD5/PIEZO1/MYLK/SRCIN1/SH3RF1/ANTXR1/PTPN13/ABLIM1/PALLD/CDH1/NEDD9/SNX2/NHS/TSC1/ITGB1/NME2/GSN/PDXP/PLXND1/APC/NCKAP1/RNH1/PTPRM/MYO10/BCAR1/ACTB/CAPG/AMOT/SNX1/AKT1/ALS2/SYNE2/PARVA/CDK5/P4HB/APP/CTNNB1/CSPG4/ABLIM3
GO:0050832	BP	GO:0050832	defense response to fungus	44	-0.530159	-1.82952	0.000801015	0.014124	0.0114048	898	tags=32%, list=6%, signal=30%	DEFA1/RNASE8/S100A8/CLEC4A/GNLY/USP15/ZBP1/S100A9/DEFA4/CX3CR1/CLEC4D/CLEC4E/DEFA3/S100A12
GO:0002313	BP	GO:0002313	mature B cell differentiation involved in immune response	28	-0.618199	-1.97157	0.000812247	0.0142253	0.0114866	1096	tags=32%, list=7%, signal=30%	BCL6/BCL3/ST3GAL1/DLL1/IL10/ADA/GPR183/NFKBIZ/IL6
GO:0042273	BP	GO:0042273	ribosomal large subunit biogenesis	60	0.494081	1.71174	0.000808949	0.0142253	0.0114866	4589	tags=57%, list=31%, signal=39%	SDAD1/WDR12/BRIX1/DDX28/RRP15/SURF6/NLE1/FASTKD2/RRS1/MAK16/GTF3A/ZNHIT6/PAK1IP1/EBNA1BP2/NOP16/HEATR3/URB1/NVL/RPLP0/MRTO4/RPF2/ZNHIT3/DHX30/NIP7/NOC2L/RPL14/NOP2/RPL26/NPM1/GTPBP4/DDX18/LAS1L/RPL7L1/BOP1
GO:0070304	BP	GO:0070304	positive regulation of stress-activated protein kinase signaling cascade	118	-0.400822	-1.67479	0.000810788	0.0142253	0.0114866	770	tags=16%, list=5%, signal=15%	AGER/PLCB1/SPHK1/XIAP/SEMA3A/GADD45B/LEP/RIPK2/TAOK1/LYN/ZC3H12A/SLAMF1/VEGFA/CCL19/TNF/IL1A/TRAF1/CCR7/IL1B
GO:0048706	BP	GO:0048706	embryonic skeletal system development	98	0.442259	1.68109	0.000816044	0.0142597	0.0115144	2690	tags=28%, list=18%, signal=23%	SULF1/PRRX1/TGFB3/COL1A1/HOXA11/KIAA1217/HOXC9/PDGFRA/MTHFD1/TGFBR1/HOXB6/SATB2/FGFR2/SOX11/GRHL2/EXT1/HOXA9/MKS1/HOXB2/TGFBR2/WNT5A/CTNNB1/WDR19/MDFI/BMI1/DLG1/NODAL
GO:0070160	CC	GO:0070160	tight junction	110	0.42591	1.64382	0.000822596	0.0143419	0.0115808	3466	tags=42%, list=23%, signal=32%	EPCAM/MPDZ/CCND1/AMOTL2/WNK4/CCDC85C/PARD3B/USP53/EPHA2/EPPK1/CLDN7/TGFBR1/SHROOM2/CLDN23/C1QTNF5/PARD6B/JAM3/FZD5/NHS/RPGRIP1L/ECT2/BVES/APC/PARD6A/PDCD6IP/F11R/CLDN1/ACTB/GJA1/AMOT/SIPA1L3/CTNNB1/CGN/DLG1/CYTH3/LIN7C/PARD3/CDK4/MXRA8/LSR/TRAF4/CLDN12/DLG3/PMP22/CLDN6/TJP1
GO:0034508	BP	GO:0034508	centromere complex assembly	26	0.644091	1.85617	0.000848604	0.0147293	0.0118936	3558	tags=62%, list=24%, signal=47%	DLGAP5/CENPF/CENPA/CENPH/CENPN/HJURP/CENPK/CENPI/OIP5/CENPP/CENPV/CENPE/HELLS/CENPO/SENP6/RB1
GO:0030071	BP	GO:0030071	regulation of mitotic metaphase/anaphase transition	85	0.457499	1.70072	0.000848368	0.0147293	0.0118936	3596	tags=42%, list=24%, signal=32%	DLGAP5/BIRC5/CENPF/MAD2L1/NUF2/SPC25/UBE2C/NDC80/SPC24/CCNB1/BUB1/ZWINT/TTK/CDC6/NEK6/APC/ANAPC7/AURKB/RIOK2/DPF2/NSMCE2/ACTB/CDC16/PBRM1/CENPE/ACTL6A/CUL3/CDCA8/BRD7/FBXO5/RAD21/BUB1B/CDC20/PLK1/RB1/SMARCA4
GO:0016209	MF	GO:0016209	antioxidant activity	68	-0.459264	-1.72381	0.000854512	0.0147793	0.0119339	1169	tags=20%, list=8%, signal=19%	HBM/HBD/HBD/MGST1/SOD2/APOM/SESN2/PTGS2/S100A9/PTGES/HBA1/HBA2/HBB/HBG1
GO:0010586	BP	GO:0010586	miRNA metabolic process	84	-0.432473	-1.69251	0.000855281	0.0147793	0.0119339	1066	tags=21%, list=7%, signal=20%	ATOH8/FOSL1/DICER1/RC3H1/SMAD3/GAS5/POU5F1/KCNQ1OT1/IL10/FOXO3/NFKB1/DDX17/ZC3H12A/EGR1/JUN/TNF/FOS/PRL
GO:0048736	BP	GO:0048736	appendage development	151	0.401409	1.62819	0.000863757	0.0148418	0.0119844	1670	tags=21%, list=11%, signal=19%	COL3A1/PRRX1/GREM1/TP63/TGFB2/RARB/HOXA11/HOXA10/BMPR1A/ITGB4/ZNF219/ITGA6/ZNF358/IQCE/WNT7A/FZD6/LMBR1/RECK/FGFR2/HOXC13/SOX11/TMEM231/GRHL2/EXT1/HOXA9/KAT2A/RPGRIP1L/CACNA1C/BBS7/MKS1/IFT172/TBX2
GO:0060173	BP	GO:0060173	limb development	151	0.401409	1.62819	0.000863757	0.0148418	0.0119844	1670	tags=21%, list=11%, signal=19%	COL3A1/PRRX1/GREM1/TP63/TGFB2/RARB/HOXA11/HOXA10/BMPR1A/ITGB4/ZNF219/ITGA6/ZNF358/IQCE/WNT7A/FZD6/LMBR1/RECK/FGFR2/HOXC13/SOX11/TMEM231/GRHL2/EXT1/HOXA9/KAT2A/RPGRIP1L/CACNA1C/BBS7/MKS1/IFT172/TBX2
GO:0000302	BP	GO:0000302	response to reactive oxygen species	179	-0.355234	-1.56825	0.000866391	0.0148418	0.0119844	2369	tags=30%, list=16%, signal=25%	SRC/ROMO1/ANXA1/RIPK1/SIRT1/SETX/MET/TREX1/PRKAA1/CD36/IL18RAP/MAPK7/PKD2/IL18BP/PLK3/RELA/EDN1/MAPK1/PLEKHA1/EZH2/CCS/ZNF277/MAP1LC3A/BCL2/FOXP1/FOSL1/ERN1/BMP7/CRYAB/SOD2/SPHK1/SESN2/LRRK2/IL10/KLF2/RHOB/PPP1R15B/UCP2/PPIF/AREG/FYN/GCH1/JUN/SLC8A1/PXN/FOS/APOD/IL1A/TNFAIP3/IL6/HBA1/HBA2/HBB
GO:0007369	BP	GO:0007369	gastrulation	163	0.381011	1.56604	0.000866533	0.0148418	0.0119844	2690	tags=31%, list=18%, signal=26%	MMP8/COL12A1/COL5A2/ITGA3/ITGA2/MMP2/HOXA11/COL4A2/COL5A1/COL7A1/EPHA2/BMPR1A/NF2/ITGB4/RPS6/LAMA3/LAMB3/TWSG1/LAMB1/FN1/ITGB5/EOMES/WNT5B/GPI/KIF16B/SOX17/FGFR2/TXNRD1/EXT1/EYA2/HIRA/ITGB1/DVL1/HMGA2/RIC8A/LEO1/TP53/ITGB2/TGFBR2/UGDH/INHBA/DVL2/EPB41L5/GJA1/WNT5A/AMOT/POFUT2/CTNNB1/RTF1/CUL3/NODAL
GO:0045661	BP	GO:0045661	regulation of myoblast differentiation	63	-0.486128	-1.8083	0.000872581	0.0148798	0.0120151	1155	tags=25%, list=8%, signal=24%	CMTM5/ID3/ACTL6B/AKIRIN1/MYOD1/DDIT3/TNFSF14/PLCB1/DLL1/CCL17/BTG1/CXCL10/ARID2/CXCL9/ZFP36L1/TNF
GO:0045444	BP	GO:0045444	fat cell differentiation	197	-0.340592	-1.52773	0.000870695	0.0148798	0.0120151	2265	tags=30%, list=15%, signal=26%	WDFY2/DUSP10/TRIO/SIRT1/PIAS1/PSMB8/IL11/WNT3A/GATA3/ASXL2/INHBB/RORA/METRNL/MAFB/TFAP2B/KLF4/TMEM120A/SYAP1/LRRC8C/BMP2/WNT10B/TCF7L2/WNT1/RETN/BMP7/SMAD3/EP300/ZFPM1/DDIT3/ZBTB16/OSBPL8/FOXO1/LRP3/SOD2/ZNF516/PLCB1/INSIG1/LRG1/ENPP1/LPL/CEBPD/NR1D1/FFAR2/PTGS2/FRZB/ARL4A/LEP/HES1/ARID5B/ZC3H12A/SOCS1/ZFP36/ID2/ZFP36L1/TNF/NR4A1/PLAC8/RGS2/IL6/NR4A2
GO:0050864	BP	GO:0050864	regulation of B cell activation	115	-0.405633	-1.68664	0.00087876	0.0149524	0.0120737	2195	tags=31%, list=15%, signal=27%	CHRNB2/PTPRC/TNFSF13B/WNT3A/FOXJ1/AKIRIN2/TNFSF4/TICAM1/CD300A/ATAD5/FCRL3/BCL2/AHR/BCL6/IRS2/RC3H1/IL2RG/BST1/TNFRSF21/INHA/SH3KBP1/CDKN1A/SAMSN1/IL10/CLCF1/CD38/PELI1/TNFRSF4/LYN/ID2/RIF1/ZFP36L1/ADA/GPR183/TNFAIP3/IL6
GO:0002752	BP	GO:0002752	cell surface pattern recognition receptor signaling pathway	47	-0.525081	-1.83566	0.000898476	0.0152545	0.0123177	1761	tags=34%, list=12%, signal=30%	FCN3/TLR1/IFI35/NINJ1/TLR6/CYBA/LILRA2/NFKBIA/NR1D1/FFAR2/PELI1/RIPK2/LYN/COLEC11/TNIP3/TNFAIP3
GO:0035107	BP	GO:0035107	appendage morphogenesis	121	0.409729	1.60833	0.000905743	0.015311	0.0123633	1670	tags=21%, list=11%, signal=19%	COL3A1/PRRX1/GREM1/TP63/TGFB2/RARB/HOXA11/HOXA10/BMPR1A/ZNF219/ZNF358/IQCE/WNT7A/FZD6/LMBR1/RECK/FGFR2/SOX11/TMEM231/GRHL2/EXT1/HOXA9/RPGRIP1L/CACNA1C/MKS1/TBX2
GO:0035108	BP	GO:0035108	limb morphogenesis	121	0.409729	1.60833	0.000905743	0.015311	0.0123633	1670	tags=21%, list=11%, signal=19%	COL3A1/PRRX1/GREM1/TP63/TGFB2/RARB/HOXA11/HOXA10/BMPR1A/ZNF219/ZNF358/IQCE/WNT7A/FZD6/LMBR1/RECK/FGFR2/SOX11/TMEM231/GRHL2/EXT1/HOXA9/RPGRIP1L/CACNA1C/MKS1/TBX2
GO:0070555	BP	GO:0070555	response to interleukin-1	114	-0.411733	-1.71546	0.000916255	0.0154551	0.0124796	2074	tags=36%, list=14%, signal=31%	MYD88/SRC/ANXA1/GBP1/ZNF675/TRAF6/INHBB/RORA/CCL23/MAP2K7/RELA/CCL15/EDN1/IRAK2/CCL5/NKX3-1/CYBA/RC3H1/ZBP1/PLCB1/NR1D1/CCL17/IRAK4/KLF2/CCL7/NFKB1/CD38/RIPK2/HES1/OTUD4/ZC3H12A/CCL3/EGR1/IRAK3/ADAMTS7/IL1RN/CCL19/CCL4/IL6/CCL20/IL1B
GO:0005044	MF	GO:0005044	scavenger receptor activity	39	0.563911	1.79018	0.000943993	0.0158201	0.0127744	657	tags=26%, list=4%, signal=25%	COLEC12/LOXL2/MSR1/SCARB1/MARCO/LOXL4/CD163L1/PGBD1/SCARF2/TMPRSS4
GO:0098586	BP	GO:0098586	cellular response to virus	58	-0.483859	-1.76859	0.000940963	0.0158201	0.0127744	1659	tags=31%, list=11%, signal=28%	IFNGR2/RIOK3/IL10RB/CCL5/PENK/IFNAR1/SMAD3/IFNAR2/POU2F2/IFNB1/NFKB1/ZC3H12A/CXCL10/IFI6/CCL19/VWCE/NLRP3/IL6
GO:0050796	BP	GO:0050796	regulation of insulin secretion	139	-0.374563	-1.60041	0.000943996	0.0158201	0.0127744	1250	tags=19%, list=8%, signal=17%	CCL5/TCF7L2/GNAZ/IRS2/RFX3/ACVR1C/FOXO1/GPR27/PFKL/PLCB1/MIDN/NR1D1/GHRL/FFAR2/ORAI1/GIPR/TRH/UCP2/STX1A/LEP/CD38/CPT1A/CNR1/TNF/IL6/IL1B
GO:0008645	BP	GO:0008645	hexose transmembrane transport	94	-0.423058	-1.68909	0.000982969	0.0164378	0.0132731	1959	tags=27%, list=13%, signal=23%	PRKAG2/SLC5A11/FABP5/INSR/SLC5A2/RHOQ/EDN1/RAB4B/IRS2/SLC2A14/HK2/OSBPL8/ENPP1/SESN2/C3/IGF1/LEP/GPC3/PID1/SLC2A6/SLC1A2/TNF/PPBP/GH1/IL1B
GO:0048645	BP	GO:0048645	animal organ formation	55	0.509343	1.74003	0.000991736	0.0165488	0.0133628	2662	tags=36%, list=18%, signal=30%	SULF1/WNT2/TP63/HOXA11/BMPR1A/FGF1/SOX17/FGFR2/EXT1/FGF2/FOLR1/EMP2/RBPJ/MKS1/AXIN2/TGFBR2/WNT5A/SPRY1/CTNNB1/NTF4
GO:0008652	BP	GO:0008652	amino acid biosynthetic process	69	0.488686	1.74663	0.00102109	0.0170021	0.0137288	3544	tags=51%, list=24%, signal=39%	CBS/PSAT1/MTAP/ALDH1A1/MTHFD1/PYCR1/PCBD2/CAD/ALDH18A1/SHMT1/MTR/ASNS/GLUL/OAT/SHMT2/PHGDH/BHMT2/PSPH/DHFR/SLC25A12/GOT2/ENOPH1/PLOD2/ASS1/PLOD3/SRR/CLN3/ILVBL/PARK7/ASNSD1/SEPHS2/GLS/NAGS/MRI1/AASDHPPT
GO:0002504	BP	GO:0002504	antigen processing and presentation of peptide or polysaccharide antigen via MHC class II	33	0.592585	1.81391	0.00104843	0.0173381	0.0140001	2380	tags=52%, list=16%, signal=43%	HLA-DMB/CTSD/CTSF/HLA-DQB2/TREM2/HLA-DQB1/LGMN/HLA-DQA1/HLA-DQA2/HLA-DPB1/CD74/FCGR2B/HLA-DPA1/HLA-DOA/CTSS/HLA-DRA/HLA-DMA
GO:0007431	BP	GO:0007431	salivary gland development	31	0.593015	1.79323	0.00105019	0.0173381	0.0140001	1844	tags=45%, list=13%, signal=40%	TGFB3/TFCP2L1/TGFB2/PLXNA1/FGF7/SNAI2/TWSG1/NFIB/FGFR2/EDA/PLXND1/NRP1/LAMA5/NTN4
GO:0030324	BP	GO:0030324	lung development	160	0.380628	1.55566	0.00104797	0.0173381	0.0140001	2690	tags=32%, list=18%, signal=27%	ITGB6/COL3A1/TGFB3/CHI3L1/ITGA3/LIPA/WNT2/MMP12/LOX/BMPR1A/ABCA12/FGF7/CEBPA/PTK7/HEG1/EPAS1/PDGFRA/NFIB/GLI1/CCBE1/EDN2/FGFR2/SOX11/PDGFRB/GRHL2/EXT1/AGR2/ACE/DLG5/RBPJ/ERRFI1/GLI2/ASCL1/LAMA5/MME/TBX2/ABCA3/CELSR1/TGFBR2/THRA/WNT5A/SPRY1/PLOD3/NKIRAS1/TIMELESS/EIF4G1/MAN2A1/CTNNB1/LTA4H/SMPD3/RXFP1/NODAL
GO:0004857	MF	GO:0004857	enzyme inhibitor activity	276	-0.316237	-1.47045	0.00104975	0.0173381	0.0140001	1206	tags=18%, list=8%, signal=17%	ITIH4/PTN/MGAT5/GNAZ/TFPI2/C4B/KDM5A/AVP/APOC3/SERPINB11/ITPRIP/TESC/TNFSF14/SERPIND1/PCSK1N/SERPINB8/CPAMD8/CABIN1/CPEB2/FAF2/COL4A3/CDKN1A/PPP1R17/CARD16/PI3/TFPI/XIAP/SLN/FFAR2/LRRK2/SERPINB2/CSTA/CDKN1B/ANGPTL4/TIMP1/C3/SERPINB10/SERPINB9/SOCS3/GPC3/BIRC3/SOCS1/TRIB1/ELFN1/SPINK1/DNAJC3/RHOH/SERPINA3/RGS2/PHACTR1
GO:0033627	BP	GO:0033627	cell adhesion mediated by integrin	80	0.460039	1.69797	0.00106389	0.0175272	0.0141528	1667	tags=30%, list=11%, signal=27%	ITGB6/COL16A1/ITGA3/ITGA2/PODXL/TGFB2/DPP4/ITGAM/EPHA2/ITGB4/SNAI2/ITGA6/CYP1B1/ITGB5/MUC1/SERPINE1/PIEZO1/PTK2/JAM3/EXT1/ITGB1/ITGA1/ITGB2/FERMT1
GO:0032634	BP	GO:0032634	interleukin-5 production	15	-0.716565	-1.89083	0.001071	0.0175699	0.0141873	2509	tags=60%, list=17%, signal=50%	IL33/SCGB1A1/IL1RAP/GATA3/TSLP/TNFRSF21/PDE4D/CRLF2/IL1RL1
GO:0032674	BP	GO:0032674	regulation of interleukin-5 production	15	-0.716565	-1.89083	0.001071	0.0175699	0.0141873	2509	tags=60%, list=17%, signal=50%	IL33/SCGB1A1/IL1RAP/GATA3/TSLP/TNFRSF21/PDE4D/CRLF2/IL1RL1
GO:0072001	BP	GO:0072001	renal system development	279	0.336888	1.45618	0.00107591	0.0176131	0.0142222	2558	tags=28%, list=17%, signal=24%	SULF1/GREM1/REN/EPCAM/SERPINB7/ITGA3/PODXL/GCNT3/TGFB2/ACTA2/WNK4/RARB/HOXA11/AKR1B1/AGT/TEK/CENPF/FGF1/HOXD11/PTK7/PTPRO/ANKS6/CALB1/COL4A1/PDGFRA/KIF26B/PROM1/TGFBR1/EMX2/ACAT1/GDF11/SOX17/ARG2/FGFR2/HYAL2/SOX11/PDGFRB/EXT1/HS2ST1/FGF2/RPGRIP1L/TSC1/LAMB2/KIRREL3/ACE/DLG5/CD24/SERPINF1/GLI2/KANK2/NLE1/PLXND1/NRP1/LAMA5/MME/NID1/MAGED1/AHI1/KCNJ8/RRM2B/PYGO2/ADAMTS6/WNT6/ASS1/WNT5A/NPNT/SPRY1/ZM…
GO:0032633	BP	GO:0032633	interleukin-4 production	30	-0.595038	-1.89818	0.00108363	0.0176638	0.0142632	2731	tags=50%, list=19%, signal=41%	SYK/SCGB1A1/SASH3/IL1RAP/GATA3/TNFSF4/SLC7A5/IRF4/FCER1G/ZFPM1/DDIT3/CD83/CD86/NLRP3/PRG2
GO:0032673	BP	GO:0032673	regulation of interleukin-4 production	30	-0.595038	-1.89818	0.00108363	0.0176638	0.0142632	2731	tags=50%, list=19%, signal=41%	SYK/SCGB1A1/SASH3/IL1RAP/GATA3/TNFSF4/SLC7A5/IRF4/FCER1G/ZFPM1/DDIT3/CD83/CD86/NLRP3/PRG2
GO:0042476	BP	GO:0042476	odontogenesis	108	0.42298	1.62768	0.00108809	0.0176638	0.0142632	2624	tags=29%, list=18%, signal=24%	ITGB6/COL1A2/TGFB3/COL1A1/TP63/TGFB2/BMPR1A/AQP3/NF2/WNT10A/CFTR/PDGFRA/LAMB1/SERPINE1/PERP/FGFR2/TUFT1/EDA/CSF1/GLI2/LAMA5/AXIN2/FAM20A/INHBA/PAM/CNNM4/WNT6/FAM20C/ZNF22/CTNNB1/SMPD3
GO:0071675	BP	GO:0071675	regulation of mononuclear cell migration	101	-0.397243	-1.6127	0.00108697	0.0176638	0.0142632	801	tags=22%, list=5%, signal=21%	AKIRIN1/TNFSF14/AGER/ABL2/PLCB1/THBS1/CORO1A/CCL7/DOCK8/CX3CR1/LYN/CCL3/SLAMF1/CXCL10/C5AR1/FPR2/TNF/DUSP1/APOD/CCL4/CCR7/CCL20
GO:0051091	BP	GO:0051091	positive regulation of DNA-binding transcription factor activity	238	-0.327756	-1.49622	0.00111016	0.0179847	0.0145222	2618	tags=30%, list=18%, signal=25%	BCL10/PSMA6/NLRC4/FOXA1/TLR9/TIRAP/PRKCB/CRTC2/CTH/MYD88/RNF31/RIPK1/AMH/HSPA1A/MALT1/TRIM25/JAK2/IL1RAP/TRIM52/EPHA5/WNT3A/TRAF6/CD36/TRIM34/IL18RAP/PRKCH/CLU/NEUROD2/RELA/TICAM1/EDN1/EIF2AK2/IRAK2/TAF1/S100A8/BMP2/CFLAR/NDP/NKX3-1/WNT10B/NTSR1/CRTC1/TLR6/WNT1/UBE2V1/FOSL1/SMAD3/EP300/DDIT3/TLR2/AGER/NEUROG1/CARD16/SPHK1/IL10/ERC1/MAP3K13/S100A9/JMY/RIPK2/CX3CR1/MTPN/ARID5B/MAVS/IRAK3/VEGFA/TNF/…
GO:0033045	BP	GO:0033045	regulation of sister chromatid segregation	98	0.43747	1.66289	0.00112826	0.0182399	0.0147283	3596	tags=39%, list=24%, signal=30%	DLGAP5/BIRC5/CENPF/MAD2L1/NUF2/SPC25/UBE2C/NDC80/SPC24/CCNB1/BUB1/ZWINT/TTK/CDC6/ANAPC1/NEK6/APC/ANAPC7/AURKB/RIOK2/DPF2/NSMCE2/ACTB/CDC16/PBRM1/CENPE/ACTL6A/CUL3/CDCA8/BRD7/FBXO5/RAD21/CDC27/BUB1B/CDC20/PLK1/RB1/SMARCA4
GO:0032740	BP	GO:0032740	positive regulation of interleukin-17 production	22	-0.648722	-1.92976	0.00114601	0.018374	0.0148366	2848	tags=50%, list=19%, signal=40%	IL15/RFTN1/MYD88/JAK2/ARID5A/SLC7A5/OSM/LY9/SPHK1/IL23A/IL6
GO:0042542	BP	GO:0042542	response to hydrogen peroxide	112	-0.395689	-1.64088	0.00114037	0.018374	0.0148366	2369	tags=33%, list=16%, signal=28%	SRC/ANXA1/RIPK1/SIRT1/SETX/MET/PRKAA1/IL18RAP/MAPK7/IL18BP/RELA/EDN1/PLEKHA1/EZH2/ZNF277/MAP1LC3A/BCL2/FOXP1/FOSL1/ERN1/CRYAB/SOD2/SPHK1/LRRK2/IL10/KLF2/RHOB/PPP1R15B/PPIF/AREG/FYN/SLC8A1/TNFAIP3/IL6/HBA1/HBA2/HBB
GO:0043296	CC	GO:0043296	apical junction complex	123	0.40921	1.60489	0.00114427	0.018374	0.0148366	3466	tags=38%, list=23%, signal=29%	EPCAM/MPDZ/CCND1/AMOTL2/WNK4/CCDC85C/PARD3B/SHROOM3/FRMD6/USP53/EPPK1/CLDN7/TGFBR1/SHROOM2/CLDN23/C1QTNF5/PARD6B/JAM3/FZD5/CDH1/NHS/RPGRIP1L/ECT2/BVES/APC/PARD6A/PDCD6IP/F11R/CLDN1/ACTB/AMOT/CTNNB1/CGN/DLG1/CYTH3/LIN7C/PARD3/CDK4/MXRA8/LSR/TRAF4/CLDN12/DLG3/PMP22/JUP/CLDN6/TJP1
GO:0045785	BP	GO:0045785	positive regulation of cell adhesion	428	-0.290322	-1.40505	0.00114519	0.018374	0.0148366	1104	tags=15%, list=7%, signal=14%	NFAT5/BCL6/TNFRSF18/ZP4/PLEKHA2/BMP7/HLX/IL2RG/SMAD3/ZBTB16/P2RY12/TNFSF14/AGER/ABL2/PNP/MAP3K8/PTAFR/CD83/CD80/LILRB1/LIMS1/HLA-G/IL6ST/CD1D/RUNX1/IL2RA/IL10/CORO1A/APBB1IP/CD86/IL23A/FOXO3/CD55/DOCK8/FMN1/IGF1/FYN/LEP/LILRB2/RIPK2/HES1/PLAUR/RUNX3/LYN/SOCS1/NFKBID/LIF/WNT4/SLAMF1/ARID2/CHST2/APOA1/VEGFA/ADA/CCL19/RHOH/NFKBIZ/TNF/EBI3/VCAM1/NLRP3/IL1A/IL6/CCR7/IL1B
GO:0097205	BP	GO:0097205	renal filtration	24	0.645806	1.83943	0.00114997	0.0183995	0.0148572	1357	tags=33%, list=9%, signal=30%	SULF1/ITGA3/ADORA1/F2RL1/PTPRO/RHPN2/GAS6/EMP2
GO:0198738	BP	GO:0198738	cell-cell signaling by wnt	390	0.318401	1.41693	0.00115371	0.0184215	0.014875	3451	tags=31%, list=23%, signal=24%	SULF1/DKK3/GREM1/COL1A1/CDH2/ITGA3/WNT2/CCND1/ASPM/CDH3/AMOTL2/RSPO3/TGFB1I1/APCDD1L/DACT3/WNT10A/IGFBP4/SNAI2/PTK7/PTPRO/LIMD1/ALPK2/DACT1/RUVBL1/WNT7A/GLI1/HHEX/FZD6/WNT5B/RECK/SOX13/FZD10/MARK1/PLEKHA4/DAB2/CAV1/SOX17/FZD8/MLLT3/FGFR2/ZBED3/TMEM237/VANGL1/LZTS2/APOE/FZD5/EXT1/NXN/ARL6/FGF2/EDA/TBL1XR1/SCEL/FOLR1/FZD4/CBY1/DVL1/RNF146/RBPJ/CD24/KLHL12/NLE1/MKS1/APC/LEO1/BARX1/EGF/FERMT1/AXIN2/A…
GO:0031577	BP	GO:0031577	spindle checkpoint signaling	43	0.530021	1.71119	0.00115706	0.0184371	0.0148875	883	tags=26%, list=6%, signal=24%	BIRC5/CENPF/MAD2L1/NUF2/SPC25/NDC80/SPC24/CCNB1/BUB1/ZWINT/TTK
GO:0008330	MF	GO:0008330	protein tyrosine/threonine phosphatase activity	10	-0.807692	-1.90144	0.00116784	0.0184882	0.0149288	638	tags=60%, list=4%, signal=57%	DUSP8/DUSP5/DUSP4/DUSP6/DUSP1/DUSP2
GO:0033550	MF	GO:0033550	MAP kinase tyrosine phosphatase activity	10	-0.807692	-1.90144	0.00116784	0.0184882	0.0149288	638	tags=60%, list=4%, signal=57%	DUSP8/DUSP5/DUSP4/DUSP6/DUSP1/DUSP2
GO:0050868	BP	GO:0050868	negative regulation of T cell activation	108	-0.403793	-1.66119	0.00116978	0.0184882	0.0149288	2186	tags=31%, list=15%, signal=26%	VTCN1/PLA2G2E/GLI3/FOXJ1/SFTPD/CD274/TNFSF4/CBLB/CD300A/JAK3/PTPN2/BCL6/LAX1/HLX/RC3H1/TNFRSF21/IRF1/CD80/LILRB1/HLA-G/IFNB1/RUNX1/FGL2/IL2RA/IL10/CD86/LILRB2/PELI1/RUNX3/ZC3H12A/SOCS1/ADORA2A/IDO1
GO:0051924	BP	GO:0051924	regulation of calcium ion transport	208	-0.339465	-1.52624	0.0011678	0.0184882	0.0149288	2192	tags=25%, list=15%, signal=22%	CXCR4/P2RY6/ATP2B1/STAC3/CAMK2G/CACNG6/KCNE2/PRKACA/GNAI2/DIAPH1/PKD2/SLC30A1/CASK/G6PD/JAK3/P2RX3/FCRL3/HOMER2/CCL5/CACNB2/NTSR1/DRD4/BCL2/GEM/CYBA/LILRA2/SESTD1/PDPK1/SLC9A1/LILRB1/SLN/P2RX1/ORAI1/PDE4D/PTGS2/CORO1A/LILRA5/FYN/RRAD/LILRB2/HES1/CXCL11/LYN/CCL3/AHNAK/ADORA2A/CXCL10/CXCL9/SPINK1/SLC8A1/PDE4B/CCL4/GPR35
GO:0002548	BP	GO:0002548	monocyte chemotaxis	53	-0.499086	-1.80959	0.00119125	0.0187894	0.015172	575	tags=28%, list=4%, signal=27%	CCL17/CCL7/CX3CR1/FLT1/LYN/CCL3/CXCL10/FPR2/CCL19/IL6R/DUSP1/CCL4/IL6/CCL20/S100A12
GO:2000630	BP	GO:2000630	positive regulation of miRNA metabolic process	57	-0.485987	-1.76044	0.00120671	0.0189946	0.0153378	1818	tags=32%, list=12%, signal=28%	KLF4/POU2F1/RELA/BMP2/ATOH8/FOSL1/SMAD3/GAS5/KCNQ1OT1/IL10/FOXO3/NFKB1/ZC3H12A/EGR1/JUN/TNF/FOS/PRL
GO:0032306	BP	GO:0032306	regulation of prostaglandin secretion	13	-0.75055	-1.90512	0.00121439	0.0190002	0.0153422	1735	tags=46%, list=12%, signal=41%	OXT/PLA2G10/EDN1/PTGES/IL1A/IL1B
GO:0032308	BP	GO:0032308	positive regulation of prostaglandin secretion	13	-0.75055	-1.90512	0.00121439	0.0190002	0.0153422	1735	tags=46%, list=12%, signal=41%	OXT/PLA2G10/EDN1/PTGES/IL1A/IL1B
GO:0033209	BP	GO:0033209	tumor necrosis factor-mediated signaling pathway	92	-0.414547	-1.6537	0.00121343	0.0190002	0.0153422	2330	tags=34%, list=16%, signal=29%	RIPK1/HSPA1A/JAK2/ZNF675/TNFSF13B/TRAF6/PYDC1/PIAS4/RELA/ADAM17/PTPN2/CASP1/TNFRSF18/PLVAP/TRAF3IP2/NKIRAS2/CARD16/NFKBIA/LIMS1/SPHK1/XIAP/SPPL2B/FOXO3/HIPK1/BIRC3/TNFRSF4/TNFRSF1B/APOA1/TNF/TNFAIP3/TRAF1
GO:0030073	BP	GO:0030073	insulin secretion	166	-0.362262	-1.57901	0.00122183	0.0190782	0.0154052	2471	tags=27%, list=17%, signal=23%	ABCC8/SLC2A2/PRKCB/NOS2/ADCY5/ANXA1/JAK2/EPHA5/CAMK2G/INHBB/PRKACA/TFAP2B/GPR68/PIM3/RIMS2/CCL5/TCF7L2/GAL/GPR119/GNAZ/IRS2/RFX3/ACVR1C/FOXO1/GPR27/PFKL/PLCB1/MIDN/FAM3B/NR1D1/GHRL/FFAR2/ORAI1/GIPR/TRH/UCP2/STX1A/LEP/CD38/CPT1A/IL1RN/CNR1/TNF/IL6/IL1B
GO:0002645	BP	GO:0002645	positive regulation of tolerance induction	11	-0.769556	-1.84966	0.00125727	0.0195923	0.0158204	1998	tags=64%, list=14%, signal=55%	FOXJ1/CD274/CBLB/HLA-G/LILRB2/IRAK3/IDO1
GO:0023026	MF	GO:0023026	MHC class II protein complex binding	25	0.630457	1.8079	0.00128827	0.0199019	0.0160703	5140	tags=88%, list=35%, signal=57%	HLA-DMB/HLA-DQB2/HLA-DQB1/HLA-DQA1/HLA-DQA2/HLA-DPB1/CD74/HLA-DPA1/HLA-DOA/HSPA8/HLA-DRA/HLA-DMA/HSP90AB1/HLA-DRB3/HLA-DRB4/HLA-DRB5/HLA-DRB1/CD81/ATP1B1/CD4/HSP90AA1/ANXA11
GO:0010965	BP	GO:0010965	regulation of mitotic sister chromatid separation	54	0.514531	1.74391	0.00128971	0.0199019	0.0160703	3558	tags=46%, list=24%, signal=35%	DLGAP5/BIRC5/CENPF/MAD2L1/NUF2/SPC25/NDC80/SPC24/CCNB1/BUB1/ZWINT/TTK/APC/ANAPC7/AURKB/NSMCE2/CDC16/CUL3/CDCA8/FBXO5/RAD21/BUB1B/CDC20/PLK1/RB1
GO:0046580	BP	GO:0046580	negative regulation of Ras protein signal transduction	44	0.529559	1.72529	0.00128994	0.0199019	0.0160703	2646	tags=48%, list=18%, signal=39%	FBP1/ITGA3/TGFB2/STMN1/HEG1/STMN3/MFN2/DLC1/ITGB1/ARHGAP44/RASA3/MAPKAP1/PPP2CB/TNFAIP1/ARHGAP24/SPRY1/EPHB2/RASIP1/DAB2IP/STAMBP/CUL3
GO:0002702	BP	GO:0002702	positive regulation of production of molecular mediator of immune response	112	-0.392811	-1.62895	0.00128211	0.0199019	0.0160703	2815	tags=33%, list=19%, signal=27%	KIR2DL4/MAD2L2/SYK/BCL10/SASH3/TLR9/MYD88/MALT1/SIRT1/CD226/PTPRC/TRAF6/CD36/GATA3/TNFSF4/PANX1/TICAM1/ARID5A/ATAD5/SLC7A5/FFAR3/LILRB1/HLA-G/FFAR2/IL10/CD86/CD55/CLCF1/RIPK2/TNFRSF4/MAVS/SLAMF1/RIF1/RSAD2/NLRP3/IL6/IL1B
GO:0071559	BP	GO:0071559	response to transforming growth factor beta	236	0.35	1.49142	0.00128823	0.0199019	0.0160703	1141	tags=18%, list=8%, signal=17%	ITGB6/COL1A2/COL3A1/DKK3/TGFB3/COL1A1/CTSK/ANKRD1/ITGA3/WNT2/TGFB2/ACTA2/CAV2/COL4A2/TGFB1I1/LOX/LTBP2/MXRA5/BMPR1A/FNDC4/WNT10A/MTMR4/TWSG1/TGFBR1/IL17RD/PRDM16/VASN/PARP1/WNT7A/ITGB5/YES1/PTK2/ARID4A/DAB2/CAV1/FMOD/OVOL2/FGFR2/HYAL2/SOX11/SPRED1/PTPRK
GO:0090130	BP	GO:0090130	tissue migration	283	0.342216	1.48371	0.00130139	0.020036	0.0161786	2332	tags=24%, list=16%, signal=21%	VEGFC/LOXL2/GREM1/FAP/CDH13/ACTG2/KRT16/ACTA1/ITGA3/ITGA2/ANLN/SCARB1/TGFB2/ACTA2/NR2F2/DPP4/AGT/TEK/EPHA2/FGF1/PLCG1/FGF7/SNAI2/EPPK1/PTPRR/RREB1/CYP1B1/SRPX2/TGFBR1/WNT7A/RAB25/CCBE1/CARD10/GPI/PTK2/SPARC/ANXA3/EDN2/FSTL1/APOE/PRCP/LGMN/GLUL/GRHL2/SPRED1/FGF2/ITGB1/EMP2/PFN2/SERPINF1/KANK2/PLXND1/NRP1/EGF/FERMT1/PTPRM/TNFSF12/PIK3CD/TGFBR2/GIPC1/STC1/BCAR1/KIT/EPB41L5/MYH9/WNT5A/AMOT/DAB2IP/AKT1
GO:0016055	BP	GO:0016055	Wnt signaling pathway	388	0.319329	1.41992	0.00130378	0.020036	0.0161786	3451	tags=31%, list=23%, signal=25%	SULF1/DKK3/GREM1/COL1A1/CDH2/ITGA3/WNT2/CCND1/ASPM/CDH3/AMOTL2/RSPO3/TGFB1I1/APCDD1L/DACT3/WNT10A/IGFBP4/SNAI2/PTK7/PTPRO/LIMD1/ALPK2/DACT1/RUVBL1/WNT7A/GLI1/HHEX/FZD6/WNT5B/RECK/SOX13/FZD10/MARK1/PLEKHA4/DAB2/CAV1/SOX17/FZD8/MLLT3/FGFR2/ZBED3/TMEM237/VANGL1/LZTS2/APOE/FZD5/EXT1/NXN/ARL6/FGF2/EDA/TBL1XR1/SCEL/FOLR1/FZD4/CBY1/DVL1/RNF146/RBPJ/CD24/KLHL12/NLE1/MKS1/APC/LEO1/BARX1/EGF/FERMT1/AXIN2/A…
GO:0051937	BP	GO:0051937	catecholamine transport	60	-0.465219	-1.71967	0.001315	0.0201288	0.0162535	2342	tags=35%, list=16%, signal=30%	MAPK15/CHRM5/CHRNB2/SLC18A2/SYT3/OXT/SYT6/SYT17/SLC6A2/SYT1/DRD4/FFAR3/ADRA2B/SYT8/CRH/STX1A/SLC22A1/ADORA2A/SYT12/CNR1/P2RY1
GO:0016874	MF	GO:0016874	ligase activity	110	0.415693	1.60439	0.00131474	0.0201288	0.0162535	3375	tags=39%, list=23%, signal=30%	SLC27A1/PFAS/SLC27A6/EARS2/MTHFD1/SUCLG2/ACSM5/CAD/ASNS/SLC27A5/ACSS1/FARSB/NARS2/GLUL/HLCS/ACACA/ACSS3/TTLL11/UBA5/VARS2/ASS1/MCCC2/PAICS/GART/MCCC1/AACS/PARS2/IARS2/CTPS2/MOCS3/NAE1/DARS2/GMPS/TTLL1/LARS2/CARS2/GCLC/SARS2/SUCLA2/LRRC47/ASNSD1/UBA3/UBA2
GO:0042744	BP	GO:0042744	hydrogen peroxide catabolic process	26	-0.605118	-1.87996	0.0013298	0.0203154	0.0164042	1583	tags=33%, list=11%, signal=30%	HBE1/DUOX1/HBM/HBD/HBD/HBA1/HBA2/HBB/HBG1
GO:0015844	BP	GO:0015844	monoamine transport	72	-0.447759	-1.69363	0.00134015	0.0204333	0.0164994	2342	tags=33%, list=16%, signal=28%	MAPK15/CHRM5/CHRNB2/SLC18A2/SYT3/OXT/SLC6A4/SYT6/SYT17/SLC6A2/SYT1/DRD4/FFAR3/ADRA2B/LILRB1/SYT8/P2RX1/CRH/STX1A/SLC22A1/ADORA2A/SYT12/CNR1/P2RY1
GO:1902099	BP	GO:1902099	regulation of metaphase/anaphase transition of cell cycle	88	0.448352	1.68236	0.00135484	0.020617	0.0166477	3596	tags=41%, list=24%, signal=31%	DLGAP5/BIRC5/CENPF/MAD2L1/NUF2/SPC25/UBE2C/NDC80/SPC24/CCNB1/BUB1/ZWINT/TTK/CDC6/NEK6/APC/ANAPC7/AURKB/RIOK2/DPF2/NSMCE2/ACTB/CDC16/PBRM1/CENPE/ACTL6A/CUL3/CDCA8/BRD7/FBXO5/RAD21/BUB1B/CDC20/PLK1/RB1/SMARCA4
GO:0031032	BP	GO:0031032	actomyosin structure organization	175	0.370139	1.52883	0.00136245	0.0206922	0.0167085	2455	tags=29%, list=17%, signal=24%	TGFB3/CNN1/ANKRD1/ACTA1/ANLN/RAPGEF3/TPM1/S1PR1/CNN3/STMN1/NF2/MYOZ2/RTKN/ARHGEF10/FLNC/EPB41L1/TNNT1/PDGFRA/TGFBR1/MYL9/ITGB5/RHPN2/PDGFRB/DLC1/ARHGEF10L/TSC1/ITGB1/PDLIM1/ECT2/PIK3R2/PFN2/TRPM7/NRP1/RHPN1/CFL2/ARHGEF18/KRT19/PDCD6IP/ARHGAP6/TNFAIP1/ARHGEF5/F11R/EPB41L2/EPB41L5/MYH9/TCAP/FRMD5/KRT8/LIMCH1/TTC8
GO:0039529	BP	GO:0039529	RIG-I signaling pathway	21	-0.651037	-1.91048	0.00138283	0.0208107	0.0168042	972	tags=29%, list=7%, signal=27%	DDX60/USP15/ANKRD17/BIRC3/OAS3/OASL
GO:0061756	BP	GO:0061756	leukocyte adhesion to vascular endothelial cell	41	-0.537951	-1.83708	0.00138363	0.0208107	0.0168042	2210	tags=41%, list=15%, signal=35%	JAM2/TRAF6/FUT4/KLF4/RELA/ITGA4/SLC39A8/NFAT5/PTAFR/LRG1/SELL/LEP/CX3CR1/CHST2/TNF/VCAM1/IL6
GO:0015125	MF	GO:0015125	bile acid transmembrane transporter activity	11	0.774375	1.82719	0.0013752	0.0208107	0.0168042	101	tags=18%, list=1%, signal=18%	ABCC4/SLCO2B1
GO:0010883	BP	GO:0010883	regulation of lipid storage	47	-0.515596	-1.8025	0.00137648	0.0208107	0.0168042	1612	tags=36%, list=11%, signal=32%	PLA2G10/FITM1/CES1/PTPN2/PNPLA2/OSBPL8/NFKBIA/LPL/C3/PLIN2/NFKB1/LEP/ZC3H12A/EHD1/CPT1A/TNF/IL6
GO:0086005	BP	GO:0086005	ventricular cardiac muscle cell action potential	30	0.592774	1.77933	0.00138284	0.0208107	0.0168042	1929	tags=33%, list=13%, signal=29%	KCNJ5/KCNQ1/DSG2/DSP/CAV1/SNTA1/CACNA1C/DSC2/GPD1L/KCNJ8
GO:0002761	BP	GO:0002761	regulation of myeloid leukocyte differentiation	105	-0.411843	-1.683	0.00141547	0.0212485	0.0171577	2459	tags=30%, list=17%, signal=26%	IAPP/FSTL3/RIPK1/BGLAP/ZNF675/TRAF6/ACIN1/MAFB/LILRB3/GPR68/EVI2B/TOB2/PTPN2/FOXP1/KLF10/ZFPM1/INHA/TESC/LILRB1/RUNX1/IL23A/PF4/LYN/CCL3/TRIB1/LIF/ID2/IRF7/ZFP36L1/TNF/FOS/TNFAIP6
GO:0042274	BP	GO:0042274	ribosomal small subunit biogenesis	69	0.482023	1.72281	0.00142662	0.0213425	0.0172336	4367	tags=52%, list=30%, signal=37%	RPS6/WDR43/WDR3/LTV1/PRKDC/EMG1/TSR1/SURF6/BYSL/RRS1/DCAF13/RIOK2/NOL10/HEATR1/RPS8/PWP2/MRPS7/RCL1/NOL11/FCF1/RPS5/WDR46/RPS27L/SRFBP1/RPSA/MPHOSPH10/DHX37/UTP6/RPS17/RPS14/UTP3/NPM1/IMP3/RRP36/DDX52/NGDN
GO:0003014	BP	GO:0003014	renal system process	110	0.414766	1.60081	0.00142723	0.0213425	0.0172336	1414	tags=24%, list=10%, signal=22%	SULF1/REN/ITGA3/KCNMA1/WNK4/AKR1B1/AGT/ADORA1/AQP3/KCNQ1/F2RL1/PRKACB/PTPRO/AKR1C3/ADCY6/NPPB/RHPN2/HYAL2/LGMN/GAS6/MYO5B/FOLR1/NPR3/ACE/EMP2/GSN
GO:0048333	BP	GO:0048333	mesodermal cell differentiation	26	0.628325	1.81074	0.00143548	0.0214247	0.0173	2198	tags=42%, list=15%, signal=36%	ITGA3/ITGA2/HOXA11/BMPR1A/ITGB4/FGFR2/EYA2/ITGB1/HMGA2/INHBA/GJA1
GO:0032874	BP	GO:0032874	positive regulation of stress-activated MAPK cascade	116	-0.39151	-1.62269	0.00144109	0.0214673	0.0173344	770	tags=16%, list=5%, signal=15%	AGER/PLCB1/SPHK1/XIAP/SEMA3A/GADD45B/LEP/RIPK2/TAOK1/ZC3H12A/SLAMF1/VEGFA/CCL19/TNF/IL1A/TRAF1/CCR7/IL1B
GO:0048469	BP	GO:0048469	cell maturation	139	-0.367823	-1.57161	0.00145416	0.0215792	0.0174247	1927	tags=27%, list=13%, signal=23%	AGRN/L3MBTL3/PRKACA/RAC3/SLC26A6/SOX18/CDKN1C/PLA2G10/EDN1/ROPN1L/G6PD/SIX3/BCL11A/RND1/ACTL6B/BCL2/RUNX2/PTBP3/CNTNAP2/B4GALT5/RFX3/GLDN/INSL3/LRRK2/KLF2/MAP3K13/C3/BRCA2/FUT6/REC8/HES1/SPINK1/VEGFA/SCLT1/CCL19/EREG/NR4A2
GO:0006520	BP	GO:0006520	amino acid metabolic process	233	0.355126	1.51225	0.00145268	0.0215792	0.0174247	3339	tags=35%, list=23%, signal=28%	CBS/NAT8L/PSAT1/DDAH1/MTAP/ALDH1A1/PFAS/EARS2/MTHFD1/PYCR1/GPT2/ACAT1/SIRT4/PCBD2/HIBADH/CAD/ALDH18A1/GCSH/SHMT1/MTR/ASNS/PEPD/ARG2/FARSB/NARS2/GLUL/OAT/SHMT2/SLC16A2/QDPR/PHGDH/BHMT2/NOX4/PSPH/DHFR/SLC25A12/ACADSB/GOT2/ECHS1/GFPT1/ENOPH1/BCKDHB/PLOD2/NIT2/VARS2/BPHL/ART4/AFMID/ASS1/HIBCH/ACAD8/MCCC2/PLOD3/SRR/ASRGL1/GART/DDO/MPST/MCCC1/ALDH5A1/PARS2/IARS2/CTPS2/AADAT/DARS2/GMPS/SMS/GLYAT/CLN3/IL…
GO:0045109	BP	GO:0045109	intermediate filament organization	58	0.487963	1.68725	0.00146313	0.0216711	0.0174989	1863	tags=24%, list=13%, signal=21%	KRT34/KRT16/KRT17/KRT80/KRT6C/KRT6A/EPPK1/DES/DSP/KRT33A/KRT14/KRT5/KRT7/KRT19
GO:0031644	BP	GO:0031644	regulation of nervous system process	119	-0.393251	-1.63687	0.00149599	0.0221156	0.0178579	1986	tags=33%, list=13%, signal=29%	SRC/CHRNA7/JAM2/CELF4/SLC8A2/ROCK2/CST7/FABP5/TYMP/OXT/LPIN1/NETO2/EIF2AK3/EDN1/RIMS2/P2RX3/GRIN2C/AKAP9/NTSR1/TMEM108/DICER1/TNR/TNFRSF21/AVP/PTAFR/SLC9A1/GHRL/MAG/LRRK2/IL10/DLGAP3/GRIN2D/STX1A/TNFRSF1B/CCL3/NPTX1/TNF/IL1A/GPR35
GO:0002478	BP	GO:0002478	antigen processing and presentation of exogenous peptide antigen	37	0.562895	1.76518	0.00150485	0.0221706	0.0179023	3512	tags=54%, list=24%, signal=41%	HLA-DMB/CTSD/CTSF/HLA-DQB2/HLA-DQB1/LGMN/HLA-DQA1/HLA-DQA2/HLA-DPB1/CD74/FCGR2B/HLA-DPA1/HLA-DOA/CTSS/HLA-DRA/HLA-DMA/HLA-DRB3/HLA-DRB4/MFSD6/HLA-DRB5
GO:0045834	BP	GO:0045834	positive regulation of lipid metabolic process	130	-0.377986	-1.61049	0.00150541	0.0221706	0.0179023	1086	tags=18%, list=7%, signal=17%	PNPLA2/IRS2/LDLR/AVP/P2RY12/BMP6/STAR/CGA/NR1D1/PTGS2/MFSD2A/FLT1/LYN/WNT4/APOA1/CPT1A/CCL19/DGAT2/TNF/IL1A/CCR7/IL1B/AADAC
GO:0034219	BP	GO:0034219	carbohydrate transmembrane transport	107	-0.397724	-1.62688	0.0015236	0.022396	0.0180843	1959	tags=25%, list=13%, signal=22%	PRKAG2/SLC5A11/FABP5/SLC26A6/INSR/SLC5A2/RHOQ/EDN1/RAB4B/IRS2/SLC2A14/HK2/OSBPL8/AQP9/ENPP1/SESN2/C3/IGF1/LEP/GPC3/PID1/SLC2A6/SLC1A2/TNF/PPBP/GH1/IL1B
GO:0032368	BP	GO:0032368	regulation of lipid transport	121	-0.373249	-1.56831	0.00152801	0.0224186	0.0181025	1612	tags=28%, list=11%, signal=25%	PLA2G10/EDN1/ZDHHC8/RXRA/CRY2/CES1/POMC/NKX3-1/NTSR1/GAL/ATP8A2/IRS2/RETN/PRELID1/ACSL1/C1QTNF1/AGTR1/PLTP/CETP/APOC3/BMP6/ABCA8/NFKBIA/GHRL/ACSL5/THBS1/CRH/CYP19A1/NFKB1/LEP/APOA1/PTGES/IL1A/IL1B
GO:0045637	BP	GO:0045637	regulation of myeloid cell differentiation	171	-0.358544	-1.5719	0.00153298	0.0224491	0.0181271	1280	tags=17%, list=9%, signal=16%	TOB2/PTPN2/FOXP1/KLF10/ZFPM1/ZBTB16/INHA/TESC/PURB/NFKBIA/DLL1/LILRB1/RUNX1/IL23A/FOXO3/PF4/LYN/CCL3/TRIB1/LIF/ISG15/ZFP36/ID2/IRF7/KLF13/ZFP36L1/TNF/FOS/TNFAIP6
GO:0002664	BP	GO:0002664	regulation of T cell tolerance induction	12	-0.762578	-1.87418	0.00155031	0.0226602	0.0182976	595	tags=42%, list=4%, signal=40%	CBLB/HLA-G/IL2RA/LILRB2/IDO1
GO:0000776	CC	GO:0000776	kinetochore	139	0.388023	1.55283	0.00157904	0.0230368	0.0186017	3163	tags=34%, list=21%, signal=27%	BIRC5/NEK2/CENPF/MAD2L1/NUF2/SPC25/NDC80/SPC24/CCNB1/BUB1/CENPH/ZWINT/TTK/SKA1/KIF18A/RANGAP1/CENPN/HJURP/PSEN2/CENPK/CENPI/ERCC6L/APC/AURKB/ACTB/CENPM/CHMP7/PBRM1/SEH1L/CENPV/NUP107/CENPE/PPP1R12A/NUDCD2/NUP133/ACTL6A/CFDP1/NSL1/SKA3/SUMO3/BRD7/CHMP3/NUP160/HSF1/CENPO/CLIP1/FBXW11
GO:0005788	CC	GO:0005788	endoplasmic reticulum lumen	263	0.343078	1.47172	0.00160868	0.0234253	0.0189154	1677	tags=23%, list=11%, signal=21%	COL13A1/COL1A2/COL3A1/COL1A1/COL12A1/TNC/COL16A1/COL6A2/CDH2/COL5A2/COL8A2/STC2/COL15A1/PDGFC/P4HA2/COL4A2/COL5A1/BDNF/COL7A1/PRSS23/BACE1/IGFBP4/ARSK/GPX8/TSPAN15/COL27A1/COL6A3/COL4A1/ARSJ/LAMB1/SPON1/CTSC/FN1/WNT7A/PROC/COL18A1/ARSI/WNT5B/IGFBP7/CP/LIPC/P4HA1/TOR3A/FSTL1/FKBP10/APOE/GAS6/PDIA6/SERPINH1/TSPAN5/RCN1/LAMB2/CSF1/F8/COL17A1/TXNDC5/CRTAP/LRPAP1/DBI/ADAMTSL4
GO:0045103	BP	GO:0045103	intermediate filament-based process	77	0.459731	1.68333	0.00162167	0.0235702	0.0190324	1863	tags=23%, list=13%, signal=21%	KRT34/KRT16/KRT17/KRT80/KRT6C/KRT6A/SYNC/EPPK1/NES/DES/DST/DSP/KRT33A/KRT14/KRT5/KRT18/KRT7/KRT19
GO:0002517	BP	GO:0002517	T cell tolerance induction	14	-0.736483	-1.91777	0.00162766	0.0236132	0.0190671	595	tags=36%, list=4%, signal=34%	CBLB/HLA-G/IL2RA/LILRB2/IDO1
GO:0046686	BP	GO:0046686	response to cadmium ion	51	-0.490924	-1.76467	0.00166356	0.0240891	0.0194514	1613	tags=29%, list=11%, signal=26%	SLC30A1/MAPK1/MT1X/CPA1/SOD2/MT1A/MT1H/CDKN1B/MT1E/MT1G/MT1F/CYP1A2/JUN/FOS/MTF1
GO:0042558	BP	GO:0042558	pteridine-containing compound metabolic process	27	0.604395	1.75832	0.00167374	0.0241018	0.0194617	1785	tags=48%, list=12%, signal=42%	TYMS/SLC46A1/MTHFD1/ATIC/PCBD2/SPR/SHMT1/MTR/SHMT2/QDPR/FOLR1/DHFR/SLC19A1
GO:0030183	BP	GO:0030183	B cell differentiation	130	-0.376492	-1.60412	0.00166815	0.0241018	0.0194617	1451	tags=22%, list=10%, signal=20%	EZH2/ADAM17/JAK3/FCRL3/PTPN2/BCL2/CD79B/BCL6/BCL3/IL2RG/EP300/TRAF3IP2/ST3GAL1/INHA/CD79A/DLL1/IFNB1/IL10/AICDA/CLCF1/KLF6/ID2/ZFP36L1/ADA/GPR183/NFKBIZ/VCAM1/IL6
GO:0019838	MF	GO:0019838	growth factor binding	118	0.402354	1.56937	0.00167132	0.0241018	0.0194617	1126	tags=23%, list=8%, signal=21%	COL1A2/COL3A1/TGFB3/COL1A1/NLRP7/PXDN/COL5A1/LTBP2/EPHA2/ITGB4/IGFBP4/OSMR/KAZALD1/ITGA6/COL4A1/SRPX2/TWSG1/A2M/PDGFRA/TGFBR1/VASN/IGFBP7/S100A13/FGFR2/HYAL2/PDGFRB/PCSK6
GO:0045839	BP	GO:0045839	negative regulation of mitotic nuclear division	51	0.50683	1.70111	0.0016818	0.0241286	0.0194833	1782	tags=29%, list=12%, signal=26%	BIRC5/CENPF/MAD2L1/CHEK1/NUF2/SPC25/NDC80/SPC24/CCNB1/BUB1/ZWINT/TTK/TOM1L1/APC/AURKB
GO:0008083	MF	GO:0008083	growth factor activity	123	-0.376154	-1.59697	0.00168036	0.0241286	0.0194833	1742	tags=26%, list=12%, signal=23%	TYMP/FGF9/ARTN/GMFG/PSPN/BMP2/PTN/CXCL1/PGF/OSM/GDF1/BMP7/BMP8B/INHA/BMP6/IL10/TIMP1/IGF1/CLCF1/GH2/HBEGF/LIF/PROK1/EFEMP1/VEGFA/CSH1/CSHL1/ENDOU/PPBP/CSH2/GH1/IL6
GO:0031404	MF	GO:0031404	chloride ion binding	10	0.780966	1.79797	0.00169387	0.0242569	0.0195869	1352	tags=40%, list=9%, signal=36%	WNK4/CTSC/NPR3/ACE
GO:0061640	BP	GO:0061640	cytoskeleton-dependent cytokinesis	91	0.437265	1.63981	0.0016972	0.0242599	0.0195893	3552	tags=40%, list=24%, signal=30%	ANLN/BIRC5/CEP55/KLHDC8B/STMN1/CENPA/KIF20A/SPTBN1/RTKN/CIT/FMN2/LZTS2/EXOC6B/SNX33/SPIRE1/ECT2/EXOC6/APC/AURKB/EXOC5/PDCD6IP/KIF20B/CHMP7/ZFYVE26/STAMBP/CDCA8/EXOC2/CHMP3/MYH10/VPS4B/NUP62/IST1/KIF23/CKAP2/PLK1/KIF4A
GO:2000106	BP	GO:2000106	regulation of leukocyte apoptotic process	83	-0.420679	-1.64066	0.0017174	0.0244817	0.0197685	1357	tags=28%, list=9%, signal=25%	ADAM17/JAK3/CCL5/BCL2/BCL6/FOXP1/IRS2/BCL3/HCAR2/PRELID1/ST3GAL1/HSH2D/CXCR2/LILRB1/IL10/DOCK8/SLC7A11/LYN/IRF7/ADA/CCL19/CCR7/IDO1
GO:1903900	BP	GO:1903900	regulation of viral life cycle	122	-0.375211	-1.58774	0.00171901	0.0244817	0.0197685	1799	tags=21%, list=12%, signal=19%	SLPI/FCN3/RAD23A/EIF2AK2/IFITM3/VPS37B/CCL5/BCL2/IFITM2/MX1/PLSCR1/LY6E/OAS2/IFNB1/AICDA/APOBEC3B/MAVS/OAS3/TNIP1/ISG15/ISG20/TNF/RSAD2/APOBEC3A/OASL/PTX3
GO:0071560	BP	GO:0071560	cellular response to transforming growth factor beta stimulus	230	0.345238	1.46692	0.00172915	0.0245811	0.0198487	1141	tags=17%, list=8%, signal=16%	ITGB6/COL1A2/COL3A1/DKK3/TGFB3/COL1A1/CTSK/ANKRD1/ITGA3/WNT2/TGFB2/ACTA2/CAV2/COL4A2/TGFB1I1/LOX/LTBP2/BMPR1A/WNT10A/MTMR4/TWSG1/TGFBR1/IL17RD/PRDM16/VASN/PARP1/WNT7A/ITGB5/YES1/PTK2/ARID4A/DAB2/CAV1/FMOD/OVOL2/FGFR2/HYAL2/SOX11/SPRED1/PTPRK
GO:0016853	MF	GO:0016853	isomerase activity	132	0.389556	1.54112	0.00173444	0.0246113	0.0198731	4506	tags=45%, list=31%, signal=32%	TOP2A/GALM/TRUB1/KATNAL2/EBP/FKBP9/RPUSD2/CFTR/PUS7/HPGDS/EBPL/AMACR/GPI/PGM1/PPIC/HYI/FKBP10/PDIA6/TXNDC5/MIF/PGM2/TOP1MT/ECHS1/HSPD1/ENOPH1/FKBP15/HSD3B1/GALE/SRR/RPUSD4/PPIG/PUS1/DKC1/P4HB/FKBP1B/HSD3B2/PPIE/ITPK1/PUS10/GLCE/TRUB2/GNPDA1/PTGIS/MPI/EHHADH/PUSL1/MRI1/HSD17B4/PPIL4/KATNAL1/PTGES2/DEGS1/PGM3/PUS7L/PPIL1/PIGK/PPIA/PDIA4/GNPDA2/THAP4
GO:1905953	BP	GO:1905953	negative regulation of lipid localization	40	-0.525861	-1.79128	0.00174573	0.0246737	0.0199235	1612	tags=35%, list=11%, signal=31%	PLA2G10/CRY2/CES1/PTPN2/PNPLA2/IRS2/OSBPL8/APOC3/NFKBIA/THBS1/NFKB1/LEP/TNF/IL6
GO:0098869	BP	GO:0098869	cellular oxidant detoxification	80	-0.433471	-1.68134	0.00174448	0.0246737	0.0199235	1417	tags=23%, list=10%, signal=21%	HBE1/CCS/DUOX1/HBM/HBD/HBD/BMP7/MGST1/SOD2/APOM/SESN2/PTGS2/S100A9/GCH1/PTGES/HBA1/HBA2/HBB/HBG1
GO:0005200	MF	GO:0005200	structural constituent of cytoskeleton	100	0.418178	1.59138	0.00175153	0.0246737	0.0199235	2220	tags=25%, list=15%, signal=21%	TUBB2B/KRT16/ACTA1/PLS1/TPM1/KRT6A/SPTBN1/CTNNA2/TUBB3/DSP/TUBB6/DMD/KRT14/TUBA1B/KRT5/LMNB2/TUBGCP4/KRT19/CD2AP/TUBG1/TUBGCP3/TUBA1A/ACTB/TUBG2/TUBB2A
GO:0016741	MF	GO:0016741	transferase activity, transferring one-carbon groups	161	0.37132	1.5186	0.0017504	0.0246737	0.0199235	4573	tags=48%, list=31%, signal=34%	TYMS/GAMT/PRDM16/TRMT61B/ATIC/SMYD3/CAD/GCSH/THUMPD2/SHMT1/MTR/EED/TRMT11/GATM/EMG1/SHMT2/FAM98A/BHMT2/COQ3/SMYD2/MTFMT/SUV39H2/DIMT1/NSUN6/NNMT/METTL18/PRMT6/METTL5/PRMT5/SETBP1/MRM1/GART/FDXACB1/SETD4/SETDB2/METTL13/DNMT3A/EHMT2/METTL2A/RRP8/TGS1/TRMT61A/FTSJ1/NSUN5P2/LCMT2/TRMT2A/SETD3/SETD1A/TARBP1/DNMT1/NSUN2/BCDIN3D/PCMTD1/EHMT1/TYW3/TFB2M/ZCCHC4/TPMT/TFB1M/PCMTD2/SMYD5/DPH5/DNMT3L/SMYD4/AL…
GO:0072175	BP	GO:0072175	epithelial tube formation	128	0.394652	1.55674	0.00176485	0.0248164	0.0200387	2752	tags=30%, list=19%, signal=24%	GREM1/PODXL/RGMA/TGFB2/PRKACB/PTK7/TEAD2/MTHFD1/FZD6/OVOL2/FGFR2/SOX11/GRHL2/HS2ST1/KAT2A/CLUAP1/DLC1/FGF2/TSC1/STIL/FOLR1/DVL1/SPINT2/MKS1/HECTD1/EGF/IFT172/PIK3CD/CELSR1/KIF20B/DVL2/WNT6/WNT5A/TCAP/CTNNB1/NODAL/SPINT1/LUZP1
GO:0046135	BP	GO:0046135	pyrimidine nucleoside catabolic process	14	-0.733033	-1.90879	0.00178267	0.0250218	0.0202045	1578	tags=50%, list=11%, signal=45%	DPYD/APOBEC2/UPP1/UPB1/AICDA/APOBEC3B/APOBEC3A
GO:0032088	BP	GO:0032088	negative regulation of NF-kappaB transcription factor activity	74	-0.452246	-1.72902	0.00179216	0.0251096	0.0202754	2458	tags=34%, list=17%, signal=28%	TLR9/TMSB4X/SIRT1/ZNF675/FOXJ1/PYDC1/PIAS4/KLF4/CDK5RAP3/IRAK2/NLRP12/NLRC5/BCL3/BMP7/DDIT3/NFKBIA/LRRK2/IL10/NFKBIB/PARP10/PELI1/ZC3H12A/IRAK3/NLRP3/TNFAIP3
GO:0002700	BP	GO:0002700	regulation of production of molecular mediator of immune response	160	-0.351958	-1.53107	0.00179683	0.0251297	0.0202917	613	tags=26%, list=4%, signal=25%	MALT1/SIRT1/CD226/PTPRC/TREX1/TRAF6/CD36/GATA3/TWIST1/TNFSF4/PANX1/TICAM1/ARID5A/ATAD5/SLC7A5/JAK3/FCRL3/BCL6/FFAR3/LILRB1/HLA-G/IFNB1/FFAR2/RABGEF1/IL10/CD86/CD55/CLCF1/RIPK2/TNFRSF4/MAVS/TNFRSF1B/SLAMF1/RIF1/IRAK3/APOA1/TNF/RSAD2/NLRP3/IL6/PRG2/IL1B
GO:0035745	BP	GO:0035745	T-helper 2 cell cytokine production	10	-0.792829	-1.86645	0.00182269	0.0253094	0.0204367	549	tags=50%, list=4%, signal=48%	GATA3/IFNB1/RSAD2/NLRP3/IL6
GO:2000551	BP	GO:2000551	regulation of T-helper 2 cell cytokine production	10	-0.792829	-1.86645	0.00182269	0.0253094	0.0204367	549	tags=50%, list=4%, signal=48%	GATA3/IFNB1/RSAD2/NLRP3/IL6
GO:0002335	BP	GO:0002335	mature B cell differentiation	34	-0.550085	-1.81187	0.00181308	0.0253094	0.0204367	1096	tags=29%, list=7%, signal=27%	BCL6/BCL3/IL2RG/ST3GAL1/DLL1/IL10/ADA/GPR183/NFKBIZ/IL6
GO:0030017	CC	GO:0030017	sarcomere	175	0.36645	1.51359	0.00182108	0.0253094	0.0204367	2917	tags=26%, list=20%, signal=21%	ANKRD1/ACTA1/TPM2/MMP2/TPM1/FHL2/TRIM32/JPH2/SYNC/ARHGEF25/MYZAP/MYOZ2/PDLIM4/SPTBN1/FLNC/TNNT1/DES/MYL9/DST/CALM2/PALLD/DMD/ENO1/PSEN2/PDLIM1/CACNA1C/SYNPO2/SLC2A1/CFL2/KRT19/NEXN/FLNB/LMAN1/LRRC27/TCAP/KRT8/SYNE2/PPP1R12A/PARVA/LRRC39/CTNNB1/FKBP1B/ANK1/CORO1C/MTM1/OBSL1
GO:0048711	BP	GO:0048711	positive regulation of astrocyte differentiation	13	-0.737095	-1.87096	0.00184892	0.0255662	0.0206442	1946	tags=62%, list=13%, signal=53%	SERPINE2/BMP2/MAG/IL6ST/CLCF1/HES1/LIF/ID2
GO:0033629	BP	GO:0033629	negative regulation of cell adhesion mediated by integrin	10	0.77883	1.79305	0.00185217	0.0255662	0.0206442	1072	tags=50%, list=7%, signal=46%	SNAI2/CYP1B1/MUC1/SERPINE1/JAM3
GO:1903038	BP	GO:1903038	negative regulation of leukocyte cell-cell adhesion	116	-0.387553	-1.60629	0.00185282	0.0255662	0.0206442	2186	tags=29%, list=15%, signal=25%	VTCN1/PLA2G2E/GLI3/FOXJ1/SFTPD/CD274/KLF4/TNFSF4/CBLB/CD300A/JAK3/PTPN2/BCL6/LAX1/HLX/RC3H1/TNFRSF21/IRF1/CD80/LILRB1/HLA-G/IFNB1/RUNX1/FGL2/IL2RA/IL10/CD86/LILRB2/PELI1/RUNX3/ZC3H12A/SOCS1/ADORA2A/IDO1
GO:0034762	BP	GO:0034762	regulation of transmembrane transport	473	-0.275433	-1.33837	0.00185434	0.0255662	0.0206442	2479	tags=22%, list=17%, signal=19%	MEF2A/ABCC8/TRPC3/TLR9/GALR2/FXYD3/TMSB4X/OXSR1/PRKCB/OAZ2/ANK3/NDUFA4/RIPK1/KCNIP2/CACNA1B/KCNIP4/P2RY6/KCNA7/WNK2/STAC3/SLC17A8/TWIST1/PRKAG2/KCNK15/CACNG6/KEL/KCNE2/PRKACA/KCNRG/DIAPH1/PKD2/FABP5/SLC26A6/INSR/RHOQ/IFNGR2/SLC30A1/KCNMB1/EDN1/SLC7A5/G6PD/CACNA2D4/CATSPER1/P2RX3/GRIN2C/AKAP9/CACNB2/NTSR1/GAL/DRD4/BCL2/GEM/IRS2/CYBA/KCNK5/ACSL1/HCN2/VAMP2/KCNN4/SESTD1/HK2/OSBPL8/KCNJ2/PDPK1/TESC/S…
GO:0002467	BP	GO:0002467	germinal center formation	13	-0.736546	-1.86957	0.0018708	0.0256567	0.0207172	2073	tags=69%, list=14%, signal=60%	TNFSF13B/FOXJ1/ADAM17/BCL6/BCL3/RC3H1/NFKB2/ADA/TNFAIP3
GO:0000041	BP	GO:0000041	transition metal ion transport	83	0.438661	1.63084	0.00186545	0.0256567	0.0207172	1725	tags=24%, list=12%, signal=21%	STEAP2/HAMP/TMEM163/SLC46A1/STEAP3/TFRC/SLC39A10/SLC48A1/ABCC5/CP/SLC1A1/SLC39A13/SLC39A14/CUTC/ABCB6/STEAP4/TCN2/CLTC/ATP2C1/SFXN1
GO:0051092	BP	GO:0051092	positive regulation of NF-kappaB transcription factor activity	143	-0.366999	-1.57172	0.00187017	0.0256567	0.0207172	2618	tags=34%, list=18%, signal=28%	BCL10/PSMA6/NLRC4/TLR9/TIRAP/PRKCB/CTH/MYD88/RNF31/RIPK1/AMH/HSPA1A/MALT1/TRIM25/IL1RAP/TRIM52/TRAF6/CD36/TRIM34/IL18RAP/PRKCH/CLU/RELA/TICAM1/EIF2AK2/IRAK2/S100A8/CFLAR/NTSR1/TLR6/UBE2V1/EP300/TLR2/AGER/CARD16/SPHK1/ERC1/MAP3K13/S100A9/RIPK2/CX3CR1/MTPN/IRAK3/TNF/NLRP3/TRAF1/S100A12/IL1B
GO:0006026	BP	GO:0006026	aminoglycan catabolic process	30	0.582619	1.74885	0.00188873	0.0257212	0.0207693	2869	tags=43%, list=19%, signal=35%	CHIT1/CHI3L1/FUCA1/HYAL2/GUSB/GLB1/FGF2/HEXB/HEXA/HMMR/CHI3L2/GNS/HYAL3
GO:0001736	BP	GO:0001736	establishment of planar polarity	70	0.464986	1.66456	0.00188654	0.0257212	0.0207693	3116	tags=34%, list=21%, signal=27%	TP63/RSPO3/PTK7/ASTN2/DACT1/WNT7A/FZD6/PLEKHA4/DAB2/MLLT3/VANGL1/RPGRIP1L/DVL1/MKS1/CELSR1/EXOC5/DVL2/WNT5A/RYK/TTC8/ANKRD6/INTU/CTHRC1/ABL1
GO:0007164	BP	GO:0007164	establishment of tissue polarity	70	0.464986	1.66456	0.00188654	0.0257212	0.0207693	3116	tags=34%, list=21%, signal=27%	TP63/RSPO3/PTK7/ASTN2/DACT1/WNT7A/FZD6/PLEKHA4/DAB2/MLLT3/VANGL1/RPGRIP1L/DVL1/MKS1/CELSR1/EXOC5/DVL2/WNT5A/RYK/TTC8/ANKRD6/INTU/CTHRC1/ABL1
GO:0010876	BP	GO:0010876	lipid localization	391	-0.284169	-1.36121	0.00188018	0.0257212	0.0207693	1622	tags=20%, list=11%, signal=18%	SLCO4A1/PLA2G10/EDN1/FITM1/ZDHHC8/SLC13A3/PDZD8/RXRA/CRY2/CES1/POMC/APOO/PITPNA/NKX3-1/PTPN2/NTSR1/UGCG/GAL/DRD4/CPT1B/ATP8A2/PNPLA2/IRS2/RETN/APOL3/PRELID1/ACSL1/CPT2/KCNN4/C1QTNF1/PLSCR1/VPS13D/AGTR1/PLTP/ACVR1C/PNPLA8/CETP/OSBPL8/LDLR/GRAMD1A/APOC3/APOBR/CLN8/BMP6/ATP10B/STAR/ABCA8/APOM/AQP9/NFKBIA/ENPP1/LPL/GHRL/ACSL5/FFAR2/THBS1/PTGS2/SLC27A2/CRH/C3/PLIN2/PIP4K2A/CYP19A1/SLC22A1/NFKB1/LEP/MF…
GO:0071880	BP	GO:0071880	adenylate cyclase-activating adrenergic receptor signaling pathway	23	-0.628081	-1.87972	0.00190462	0.0258765	0.0208947	3092	tags=48%, list=21%, signal=38%	ADRA1D/RAPGEF2/DRD2/ADRB2/GNAI2/ADRA1A/ARRDC3/ADRA2B/PDE4D/AKAP13/PDE4B
GO:0014074	BP	GO:0014074	response to purine-containing compound	125	-0.386874	-1.63682	0.00191345	0.0258765	0.0208947	2174	tags=32%, list=15%, signal=28%	P2RY6/RYR1/PRKAA1/CDO1/INHBB/PKD2/SLC26A6/OXT/SLC6A4/PANX1/TAF1/DUOX1/P2RX3/AKAP9/WNT10B/PFKFB1/AHR/FOSL1/PENK/HCN2/P2RY12/AQP9/PTAFR/ENPP1/P2RX1/PTGS2/AREG/PER1/IGFBP5/HCN4/THBD/ADORA2A/ZFP36L1/ADA/SLC8A1/FOS/MMP19/P2RY1/IL1B/FOSB
GO:0005765	CC	GO:0005765	lysosomal membrane	358	0.318536	1.40452	0.00191195	0.0258765	0.0208947	4567	tags=42%, list=31%, signal=30%	ATP6V0D2/SCARB1/DPP4/MMD/MCOLN3/NPC1/HLA-DMB/CTSD/ATP6V0E2/MYO6/CLCN4/TLR7/HPS4/HLA-DQB2/CFTR/SLC48A1/VASN/PLD3/CTSA/PLEKHF1/SLC46A3/ITM2C/CP/DAB2/HLA-DQB1/PRCP/SLC39A14/HLA-DQA1/ABCB6/HLA-DQA2/HLA-DPB1/RDH14/SLC2A8/CD74/SLC26A11/CLTC/ATP6V0A1/ABHD6/PSEN2/TPCN1/SIDT2/ATP8A1/ATP6V1D/DRAM1/ATP6V1C1/MFSD1/GAA/HLA-DPA1/HPS6/EGF/M6PR/ABCA3/PSAP/HLA-DOA/VPS41/GPR143/GNB4/SLC29A3/HSPA8/TSPAN1/MREG/TLR3/…
GO:0098852	CC	GO:0098852	lytic vacuole membrane	358	0.318536	1.40452	0.00191195	0.0258765	0.0208947	4567	tags=42%, list=31%, signal=30%	ATP6V0D2/SCARB1/DPP4/MMD/MCOLN3/NPC1/HLA-DMB/CTSD/ATP6V0E2/MYO6/CLCN4/TLR7/HPS4/HLA-DQB2/CFTR/SLC48A1/VASN/PLD3/CTSA/PLEKHF1/SLC46A3/ITM2C/CP/DAB2/HLA-DQB1/PRCP/SLC39A14/HLA-DQA1/ABCB6/HLA-DQA2/HLA-DPB1/RDH14/SLC2A8/CD74/SLC26A11/CLTC/ATP6V0A1/ABHD6/PSEN2/TPCN1/SIDT2/ATP8A1/ATP6V1D/DRAM1/ATP6V1C1/MFSD1/GAA/HLA-DPA1/HPS6/EGF/M6PR/ABCA3/PSAP/HLA-DOA/VPS41/GPR143/GNB4/SLC29A3/HSPA8/TSPAN1/MREG/TLR3/…
GO:0042092	BP	GO:0042092	type 2 immune response	35	-0.55472	-1.84335	0.00192829	0.0260319	0.0210202	1096	tags=31%, list=7%, signal=29%	BCL6/BCL3/HLX/TRAF3IP2/IFNB1/IL10/CD86/RSAD2/NLRP3/IL6/IDO1
GO:2000833	BP	GO:2000833	positive regulation of steroid hormone secretion	10	-0.789873	-1.85949	0.00195366	0.0262016	0.0211572	1246	tags=80%, list=8%, signal=73%	NKX3-1/GAL/RETN/C1QTNF1/BMP6/GHRL/CRH/CYP19A1
GO:0046325	BP	GO:0046325	negative regulation of glucose import	11	-0.757747	-1.82128	0.00194709	0.0262016	0.0211572	612	tags=36%, list=4%, signal=35%	ENPP1/LEP/PID1/TNF
GO:1901678	BP	GO:1901678	iron coordination entity transport	11	0.766457	1.80851	0.00195198	0.0262016	0.0211572	1153	tags=36%, list=8%, signal=34%	SLC46A1/SLC48A1/ABCC5/ABCB6
GO:0030323	BP	GO:0030323	respiratory tube development	164	0.3727	1.53219	0.00195434	0.0262016	0.0211572	2690	tags=32%, list=18%, signal=26%	ITGB6/COL3A1/TGFB3/CHI3L1/ITGA3/LIPA/WNT2/MMP12/LOX/BMPR1A/ABCA12/FGF7/CEBPA/PTK7/HEG1/EPAS1/PDGFRA/NFIB/GLI1/CCBE1/EDN2/FGFR2/SOX11/PDGFRB/GRHL2/EXT1/AGR2/ACE/DLG5/RBPJ/ERRFI1/GLI2/ASCL1/LAMA5/MME/TBX2/ABCA3/CELSR1/TGFBR2/THRA/WNT5A/SPRY1/PLOD3/NKIRAS1/TIMELESS/EIF4G1/MAN2A1/CTNNB1/LTA4H/SMPD3/RXFP1/NODAL
GO:0004115	MF	GO:0004115	3',5'-cyclic-AMP phosphodiesterase activity	13	-0.7342	-1.86362	0.00195832	0.0262098	0.0211639	1861	tags=62%, list=13%, signal=54%	PDE1A/PDE1B/PDE4A/ENPP1/PDE4D/PDE7A/PDE4C/PDE4B
GO:0015749	BP	GO:0015749	monosaccharide transmembrane transport	96	-0.421338	-1.69267	0.0019701	0.026277	0.0212181	1959	tags=26%, list=13%, signal=23%	PRKAG2/SLC5A11/FABP5/INSR/SLC5A2/RHOQ/EDN1/RAB4B/IRS2/SLC2A14/HK2/OSBPL8/ENPP1/SESN2/C3/IGF1/LEP/GPC3/PID1/SLC2A6/SLC1A2/TNF/PPBP/GH1/IL1B
GO:0000922	CC	GO:0000922	spindle pole	146	0.392795	1.58941	0.0019675	0.026277	0.0212181	4185	tags=39%, list=28%, signal=28%	DLGAP5/ASPM/NEK2/CENPF/MAD2L1/EML1/KATNAL2/FAM83D/CCNB1/TPX2/FAM161A/CALM2/GPSM2/PSRC1/NEDD9/BRCC3/CDC6/ALPK1/BIRC6/PKP4/CEP104/NEK6/RASSF1/AURKB/TUBGCP4/PPP2CB/TUBG1/TUBGCP3/CKAP2L/KIF20B/NUDCD2/CTNNB1/CUL3/KIF2A/TBCCD1/HSF1/VPS4B/NUP62/NEK7/RAD21/MAPK14/ALMS1/CKAP2/CDC20/PLK1/SMC3/GIT1/RAB11A/CDC25B/HAUS1/KIF11/PRC1/KATNAL1/CKAP5/NPM1/RGS14/STAG1
GO:0045428	BP	GO:0045428	regulation of nitric oxide biosynthetic process	50	-0.479601	-1.7226	0.00198722	0.0264599	0.0213658	2140	tags=42%, list=15%, signal=36%	JAK2/CD36/ROCK2/CLU/PKD2/KLF4/INSR/TICAM1/EDN1/TLR6/SMAD3/SOD2/PTGS2/IL10/KLF2/CX3CR1/ZC3H12A/TNF/PTX3/IL1B/HBB
GO:0005518	MF	GO:0005518	collagen binding	55	0.497786	1.70054	0.00199327	0.0264951	0.0213942	1906	tags=40%, list=13%, signal=35%	CTSK/COL6A2/ITGA3/ITGA2/AEBP1/MMP12/LOX/MRC2/FN1/CCBE1/NID2/SPARC/ANTXR1/SERPINH1/PCOLCE/ITGB1/LUM/CRTAP/DDR2/ITGA1/NID1/CTSS
GO:0032609	BP	GO:0032609	type II interferon production	104	-0.391724	-1.59661	0.00201594	0.0267052	0.0215638	2144	tags=32%, list=15%, signal=27%	SCGB1A1/SASH3/TLR9/IL36RN/CD226/JAK2/GATA3/BTN3A2/CD274/PGLYRP1/TNFSF4/ARID5A/SLC7A5/TXK/BCL3/ZFPM1/DDIT3/INHA/LILRB1/SLC11A1/PDE4D/IL10/IL23A/RIPK2/ZC3H12A/ISG15/SLAMF1/IL1RL1/PDE4B/TNF/EBI3/CCR7/IL1B
GO:0032649	BP	GO:0032649	regulation of type II interferon production	104	-0.391724	-1.59661	0.00201594	0.0267052	0.0215638	2144	tags=32%, list=15%, signal=27%	SCGB1A1/SASH3/TLR9/IL36RN/CD226/JAK2/GATA3/BTN3A2/CD274/PGLYRP1/TNFSF4/ARID5A/SLC7A5/TXK/BCL3/ZFPM1/DDIT3/INHA/LILRB1/SLC11A1/PDE4D/IL10/IL23A/RIPK2/ZC3H12A/ISG15/SLAMF1/IL1RL1/PDE4B/TNF/EBI3/CCR7/IL1B
GO:0097237	BP	GO:0097237	cellular response to toxic substance	100	-0.393252	-1.58676	0.00205312	0.0271515	0.0219242	1417	tags=20%, list=10%, signal=18%	CCS/DUOX1/HBM/HBD/HBD/BMP7/MGST1/SOD2/APOM/ABTB2/SESN2/PTGS2/S100A9/GCH1/PTGES/TNF/HBA1/HBA2/HBB/HBG1
GO:0002922	BP	GO:0002922	positive regulation of humoral immune response	19	-0.648705	-1.82222	0.00206111	0.0271821	0.0219489	1354	tags=32%, list=9%, signal=29%	FCER2/ZP4/C3/TNF/CCR7/IL1B
GO:0009133	BP	GO:0009133	nucleoside diphosphate biosynthetic process	12	0.737252	1.77054	0.00207339	0.0271821	0.0219489	2950	tags=75%, list=20%, signal=60%	AK5/AK1/CAD/DTYMK/AK2/UMPS/CMPK1/AK3/DHODH
GO:0051656	BP	GO:0051656	establishment of organelle localization	374	0.313037	1.3929	0.00207361	0.0271821	0.0219489	3676	tags=33%, list=25%, signal=26%	IL13RA2/CDH3/BIRC5/PARD3B/CENPF/MAD2L1/MYO1B/CENPA/NUF2/ATP9A/MAP1B/MYO6/NDC80/UCHL1/FAM83D/CCNB1/SDAD1/MYO1D/TRAPPC2L/MYO19/SHROOM2/CDCA5/FMN2/LTV1/WIPI1/RAB17/MARK1/S100A13/ZBED3/GPSM2/KIF18A/FNBP1L/SNAP23/EXOC6B/EML4/PSRC1/ABCE1/KIF1C/ARL6/MYO5B/SNCA/PEX14/ITGB1/SPIRE1/NMD3/EXOC6/KLHL12/BBS7/LMNB2/PINK1/RRS1/SPICE1/PIK3CD/GPR143/AURKB/EXOC5/TRAPPC6A/RIOK2/PDCD6IP/MREG/TRAPPC10/LSG1/TUBA1A/AP3S…
GO:0001667	BP	GO:0001667	ameboidal-type cell migration	387	0.313046	1.39139	0.00207641	0.0271821	0.0219489	2489	tags=24%, list=17%, signal=21%	VEGFC/LOXL2/GREM1/FAP/CDH13/KRT16/CDH2/ITGA3/ITGA2/HTR2B/ANLN/SCARB1/TGFB2/AMOTL2/ACTA2/NR2F2/DPP4/TNS1/AGT/TEK/EPHA2/ITGB4/FGF1/PLCG1/FGF7/SNAI2/EPPK1/PTPRR/RREB1/CYP1B1/SRPX2/TGFBR1/FN1/WNT7A/RAB25/CCBE1/CARD10/GPI/PTK2/SPARC/ANXA3/C1QBP/EDN2/RADIL/SOX17/OVOL2/FSTL1/HYAL2/APOE/PRCP/LGMN/GLUL/SPRED1/FGF2/PRR5L/ITGB1/FOLR1/EMP2/PDLIM1/AKAP12/PFN2/SERPINF1/KANK2/RIC8A/PLXND1/NRP1/LAMA5/DDR2/CYGB/E…
GO:0044770	BP	GO:0044770	cell cycle phase transition	483	0.301814	1.3695	0.00206464	0.0271821	0.0219489	3430	tags=30%, list=23%, signal=24%	DLGAP5/ANLN/CCND1/BIRC5/GPNMB/THOC1/CENPF/MAD2L1/CHEK1/NUF2/SPC25/CTDSPL/RPS6/E2F1/GSPT1/RRM2/UBE2C/NDC80/SPC24/FAM83D/HSPA2/NES/CDKN2A/DACT1/CCNB1/CIT/BUB1/MLF1/GLI1/MUC1/NPM2/CDCA5/CCNA2/ZWINT/TTK/RRM1/CALM2/CDC45/PRKDC/DTL/RAD51/WEE1/CCL2/TPD52L1/BRCC3/APEX1/MTA3/PPME1/STIL/ITGB1/SUSD2/CDC6/ANAPC1/RAD9B/FBXO31/PKIA/NEK6/MSH2/KANK2/APC/TP53/ANAPC7/DDR2/MNAT1/TBX2/CCNB3/E2F6/AURKB/ETAA1/RIOK2/CD…
GO:0010035	BP	GO:0010035	response to inorganic substance	481	-0.278746	-1.35873	0.00207468	0.0271821	0.0219489	1633	tags=17%, list=11%, signal=16%	RELA/SLC30A1/EIF2AK3/KCNMB1/EDN1/MAPK1/PLEKHA1/SYT6/EZH2/G6PD/S100A8/CCS/SYT17/ZNF277/MT1X/CRIP1/CFLAR/SYT1/SLC39A8/CPA1/MAP1LC3A/BCL2/RUNX2/CASP9/FOXP1/FOSL1/ERN1/PENK/BMP7/HSD17B1/PLSCR1/FOXO1/BMP6/TTN/CRYAB/SOD2/JUNB/MT1A/PLCB1/MT1B/ENPP1/SYT8/SPHK1/GIPR/LRRK2/THBS1/PTGS2/IL10/MT1H/KLF2/CDKN1B/RHOB/PPP1R15B/UCP2/PPIF/AREG/LCE1D/FYN/MT1E/GCH1/MT1G/ZC3H12A/ADORA2A/MT1F/SYT12/CYP1A2/ADA/CCL19/JUN…
GO:0061900	BP	GO:0061900	glial cell activation	47	-0.505781	-1.76819	0.00208364	0.0272309	0.0219884	851	tags=43%, list=6%, signal=40%	JAK2/PTPRC/CST7/CLU/IFNGR2/MT1X/LDLR/TLR2/AGER/NR1D1/SPHK1/LRRK2/CX3CR1/CCL3/ADORA2A/C5AR1/JUN/TNF/IL6/IL1B
GO:0048285	BP	GO:0048285	organelle fission	397	0.310651	1.38642	0.00209562	0.0273415	0.0220777	3598	tags=35%, list=24%, signal=27%	DLGAP5/ANLN/ASPM/BIRC5/CAV2/TOP2A/NCAPG/CD28/NEK2/CENPF/MAD2L1/KLHDC8B/CHEK1/NUF2/SPC25/UBE2C/NDC80/SPC24/BNIP3/HSPA2/ARHGEF10/STAG3/DSCC1/CCNB1/TPX2/BUB1/CDCA2/MYO19/PDS5A/NPM2/ESCO2/DDHD1/CDCA5/FMN2/REEP3/ZWINT/TTK/DDHD2/NCAPH/RAD54B/RAD51/KIF18A/PDGFRB/EML4/PSRC1/RMI1/RANBP1/SLC2A8/MND1/SPIRE1/CENPK/PDXP/PSMC3IP/TOM1L1/APC/ANAPC7/RPS6KA2/EGF/PINK1/RRS1/MTFR1/SPICE1/ERCC4/AURKB/L3MBTL1/PEX11A/T…
GO:0020037	MF	GO:0020037	heme binding	111	-0.379476	-1.56761	0.00212271	0.0276023	0.0222883	1583	tags=30%, list=11%, signal=27%	CYP8B1/NOS2/SRC/CYP26A1/COX15/JAK2/CYP11A1/CYP1A1/CYP4X1/CYP2A6/HBE1/CYP27B1/DUOX1/CYP3A7/CYP2A13/BACH1/HBM/CYP7B1/HBD/HBD/CYBA/CYP2S1/CYP2C9/CYP3A5/CYP3A4/NR1D1/PTGS2/CYP19A1/CYP1A2/HBA1/HBA2/IDO1/HBB/HBG1
GO:1901605	BP	GO:1901605	alpha-amino acid metabolic process	174	0.369414	1.52942	0.00211999	0.0276023	0.0222883	3404	tags=38%, list=23%, signal=30%	CBS/NAT8L/PSAT1/DDAH1/MTAP/PFAS/MTHFD1/PYCR1/GPT2/ACAT1/SIRT4/PCBD2/HIBADH/CAD/ALDH18A1/GCSH/SHMT1/MTR/ASNS/ARG2/GLUL/OAT/SHMT2/QDPR/PHGDH/BHMT2/NOX4/PSPH/DHFR/SLC25A12/ACADSB/GOT2/GFPT1/ENOPH1/PLOD2/NIT2/ART4/AFMID/ASS1/HIBCH/ACAD8/MCCC2/PLOD3/SRR/ASRGL1/GART/DDO/MPST/MCCC1/ALDH5A1/CTPS2/AADAT/GMPS/SMS/GLYAT/CLN3/ILVBL/FAH/PARK7/GCLC/ASNSD1/SEPHS2/GLS/PPAT/MSRA/NAGS
GO:0050432	BP	GO:0050432	catecholamine secretion	48	-0.489247	-1.72388	0.00214171	0.0276643	0.0223383	2195	tags=33%, list=15%, signal=28%	CHRNB2/SLC18A2/SYT3/OXT/SYT6/SYT17/SYT1/FFAR3/ADRA2B/SYT8/CRH/STX1A/ADORA2A/SYT12/CNR1/P2RY1
GO:0046324	BP	GO:0046324	regulation of glucose import	49	-0.480995	-1.71518	0.00214171	0.0276643	0.0223383	1959	tags=27%, list=13%, signal=23%	PRKAG2/INSR/RHOQ/IRS2/HK2/OSBPL8/ENPP1/IGF1/LEP/GPC3/PID1/SLC1A2/TNF
GO:0000281	BP	GO:0000281	mitotic cytokinesis	79	0.443123	1.63689	0.00213376	0.0276643	0.0223383	3552	tags=42%, list=24%, signal=32%	ANLN/BIRC5/CEP55/KLHDC8B/STMN1/CENPA/KIF20A/SPTBN1/RTKN/CIT/LZTS2/EXOC6B/SNX33/ECT2/EXOC6/APC/AURKB/EXOC5/PDCD6IP/KIF20B/CHMP7/ZFYVE26/STAMBP/CDCA8/EXOC2/CHMP3/MYH10/VPS4B/NUP62/KIF23/CKAP2/PLK1/KIF4A
GO:0002705	BP	GO:0002705	positive regulation of leukocyte mediated immunity	117	-0.379445	-1.58026	0.00213741	0.0276643	0.0223383	2144	tags=24%, list=15%, signal=21%	CD226/PTPRC/TRAF6/SLC22A13/GATA3/IL18RAP/TNFSF4/TICAM1/CD1A/ARID5A/ATAD5/FCER2/CD1B/PTAFR/HLA-G/CD1D/IL23A/CD55/C3/CLCF1/MAVS/SLAMF1/RIF1/TNF/RSAD2/NLRP3/IL6/IL1B
GO:0048659	BP	GO:0048659	smooth muscle cell proliferation	130	-0.369842	-1.57578	0.00215639	0.0278077	0.0224541	1409	tags=23%, list=10%, signal=21%	CALCRL/BMP2/CCL5/TCF7L2/FOXP1/ERN1/CYBA/PTGIR/DDIT3/SOD2/PTAFR/CDKN1A/IRAK4/THBS1/PTGS2/IL10/CDKN1B/IGF1/HBEGF/IGFBP5/TRIB1/ID2/JUN/SF1/IL6R/TNF/APOD/TNFAIP3/IL6/EREG
GO:0015886	BP	GO:0015886	heme transport	10	0.773467	1.78071	0.00216877	0.027875	0.0225084	1153	tags=40%, list=8%, signal=37%	SLC46A1/SLC48A1/ABCC5/ABCB6
GO:0045445	BP	GO:0045445	myoblast differentiation	95	-0.408536	-1.63517	0.00216864	0.027875	0.0225084	1530	tags=22%, list=10%, signal=20%	ID3/IFRD1/WNT10B/TCF7L2/ACTL6B/AKIRIN1/MYOD1/DDIT3/TNFSF14/PLCB1/DLL1/CCL17/IGF1/BTG1/DDX17/CXCL10/ARID2/CXCL9/PLEKHM3/ZFP36L1/TNF
GO:0001767	BP	GO:0001767	establishment of lymphocyte polarity	15	-0.696929	-1.83902	0.00217489	0.0279075	0.0225347	1368	tags=47%, list=9%, signal=42%	DOCK2/TRAF3IP2/ABL2/SNX27/DOCK8/CCL19/CCR7
GO:0001843	BP	GO:0001843	neural tube closure	87	0.42934	1.60557	0.0021821	0.0279079	0.022535	2256	tags=26%, list=15%, signal=23%	RGMA/TGFB2/PRKACB/PTK7/TEAD2/MTHFD1/FZD6/GRHL2/KAT2A/CLUAP1/DLC1/TSC1/STIL/FOLR1/DVL1/SPINT2/MKS1/HECTD1/IFT172/CELSR1/KIF20B/DVL2/WNT5A
GO:0060606	BP	GO:0060606	tube closure	87	0.42934	1.60557	0.0021821	0.0279079	0.022535	2256	tags=26%, list=15%, signal=23%	RGMA/TGFB2/PRKACB/PTK7/TEAD2/MTHFD1/FZD6/GRHL2/KAT2A/CLUAP1/DLC1/TSC1/STIL/FOLR1/DVL1/SPINT2/MKS1/HECTD1/IFT172/CELSR1/KIF20B/DVL2/WNT5A
GO:0033549	MF	GO:0033549	MAP kinase phosphatase activity	15	-0.696836	-1.83877	0.0021972	0.0279956	0.0226059	1227	tags=47%, list=8%, signal=43%	DUSP18/DUSP8/DUSP5/DUSP4/DUSP6/DUSP1/DUSP2
GO:0030016	CC	GO:0030016	myofibril	192	0.359573	1.50536	0.00219612	0.0279956	0.0226059	2828	tags=26%, list=19%, signal=21%	ANKRD1/ACTA1/TPM2/MMP2/CALD1/TPM1/FHL2/TRIM32/JPH2/SYNC/ARHGEF25/MYZAP/MYOZ2/PDLIM4/SPTBN1/FLNC/TNNT1/DES/MYL9/DST/CALM2/PALLD/VCL/AHNAK2/DMD/ENO1/PSEN2/PDLIM1/CACNA1C/SYNPO2/SLC2A1/CFL2/KRT19/KCNJ8/NEXN/FLNB/LMAN1/TWF1/LRRC27/TCAP/KRT8/SYNE2/PPP1R12A/PARVA/LRRC39/CTNNB1/FKBP1B/ANK1/CORO1C/MTM1
GO:0007606	BP	GO:0007606	sensory perception of chemical stimulus	161	-0.341714	-1.48796	0.00219976	0.0279956	0.0226059	5502	tags=55%, list=37%, signal=35%	OR10J5/OR6N1/OR51Q1/OR1D5/OR51G1/OR7A5/OR2M2/TAS2R31/OR8B8/LPO/OR8K3/OR51D1/OR4C15/OR13C4/OR12D3/OR51E2/OR10J1/OR4A15/OR4C3/OR2J2/TAS2R8/NPY/B2M/OR1F2P/OR2B6/OR1C1/UGT2A1/OR7E24/CALHM1/OR52K2/OR7G3/TAAR5/OR2C3/RTP1/BEST2/OR5I1/OR7A10/OR2A7/BBS1/OR5V1/OR1D2/SCNN1G/TAS2R5/CNGB1/OR4D2/TAS2R16/PIGR/RTP4/OBP2B/TAS2R10/OR1L4/TAS2R4/OR51A7/GNG13/VN1R4/SYT10/OR52B2/OR10T2/CST2/OR2H1/DRD2/OR5F1/OR8J1/P2RX…
GO:0051235	BP	GO:0051235	maintenance of location	300	-0.299159	-1.39915	0.002217	0.0281637	0.0227416	1440	tags=18%, list=10%, signal=16%	CRY2/CES1/S100A8/FCER2/NFKBIE/AKAP9/PTPN2/NTSR1/PNPLA2/DAND5/CYBA/GP1BB/VPS13D/DDIT3/ACVR1C/HK2/OSBPL8/CCDC88A/PDPK1/SP100/TAF3/PLCB1/INSIG1/NFKBIA/ENPP1/LPL/FFAR2/PDE4D/IL10/NFKBIB/CORO1A/S100A9/C3/SRGN/PLIN2/NFKB1/LEP/CXCL11/LYN/ZC3H12A/EHD1/CCL3/CXCL10/CXCL9/APOA1/CPT1A/CCL19/DGAT2/SLC8A1/TNF/IL6/CCR7/IL1B
GO:0001525	BP	GO:0001525	angiogenesis	442	0.306163	1.38326	0.00222021	0.0281637	0.0227416	1743	tags=22%, list=12%, signal=20%	SULF1/VEGFC/LOXL2/GREM1/CAMP/FAP/CDH13/CHI3L1/MMP2/COL8A2/CALD1/CASP8/PXDN/DDAH1/TGFB2/AMOTL2/RAPGEF3/RSPO3/COL4A2/GPNMB/S1PR1/ESM1/AGT/TEK/EPHA2/CCR2/BMPR1A/TIE1/FGF1/VEGFB/PLCG1/S100A7/ECM1/EPAS1/CYP1B1/COL4A1/SRPX2/PDGFRA/TGFBR1/TNFRSF12A/PTPRB/F3/FN1/WNT7A/SERPINE1/HHEX/CCBE1/FASLG/CARD10/ALOX5/PTK2/RECK/SPARC/ANXA3/NPPB/EDN2/EPN2/CAV1/SOX17/GTF2I/THY1/FZD8/OVOL2/FGFR2/PDGFRB/PRCP/JAM3/CCL2/G…
GO:1900076	BP	GO:1900076	regulation of cellular response to insulin stimulus	62	-0.454947	-1.687	0.00223169	0.0282632	0.0228219	2433	tags=35%, list=16%, signal=30%	PRKCB/SRC/BGLAP/SIRT1/ATP2B1/PRKAA1/GNAI2/PTPN2/NCOA1/OSBPL8/MYO1C/NUCKS1/ENPP1/LPL/PTPRE/PIP4K2A/SOCS3/LEP/PTPN1/PID1/SOCS1/IL1B
GO:0060541	BP	GO:0060541	respiratory system development	183	0.360327	1.50021	0.00224107	0.0283359	0.0228806	2320	tags=28%, list=16%, signal=24%	ITGB6/COL3A1/TGFB3/CHI3L1/ITGA3/LIPA/WNT2/MMP12/LOX/BMPR1A/ABCA12/FGF7/CEBPA/PTK7/HEG1/EPAS1/PDGFRA/NFIB/GLI1/CCBE1/ALDH1A3/EDN2/FGFR2/SOX11/PDGFRB/GRHL2/EXT1/EDA/AGR2/RPGRIP1L/ACE/DLG5/RBPJ/ERRFI1/GLI2/ASCL1/LAMA5/MME/TBX2/ABCA3/CELSR1/TGFBR2/THRA/ASS1/WNT5A/SPRY1/PLOD3/NKIRAS1/TIMELESS/EIF4G1/MAN2A1
GO:0010043	BP	GO:0010043	response to zinc ion	45	-0.514573	-1.77492	0.00225422	0.0284559	0.0229775	1613	tags=31%, list=11%, signal=28%	SLC30A1/S100A8/MT1X/CRIP1/SOD2/MT1A/MT1B/MT1H/MT1E/MT1G/MT1F/MT1M/VCAM1/MTF1
GO:0062013	BP	GO:0062013	positive regulation of small molecule metabolic process	121	-0.3673	-1.54332	0.0022582	0.0284599	0.0229807	1438	tags=20%, list=10%, signal=18%	CES1/GPT/PTPN2/NTSR1/IRS2/AVP/HRH1/FOXO1/BMP6/STAR/EPM2AIP1/PTAFR/NR1D1/PTGS2/PMAIP1/IGF1/PID1/WNT4/APOA1/CPT1A/DGAT2/TNF/P2RY1/IL1B
GO:0007094	BP	GO:0007094	mitotic spindle assembly checkpoint signaling	42	0.530817	1.71271	0.00227361	0.0285154	0.0230256	883	tags=26%, list=6%, signal=25%	BIRC5/CENPF/MAD2L1/NUF2/SPC25/NDC80/SPC24/CCNB1/BUB1/ZWINT/TTK
GO:0071173	BP	GO:0071173	spindle assembly checkpoint signaling	42	0.530817	1.71271	0.00227361	0.0285154	0.0230256	883	tags=26%, list=6%, signal=25%	BIRC5/CENPF/MAD2L1/NUF2/SPC25/NDC80/SPC24/CCNB1/BUB1/ZWINT/TTK
GO:0071174	BP	GO:0071174	mitotic spindle checkpoint signaling	42	0.530817	1.71271	0.00227361	0.0285154	0.0230256	883	tags=26%, list=6%, signal=25%	BIRC5/CENPF/MAD2L1/NUF2/SPC25/NDC80/SPC24/CCNB1/BUB1/ZWINT/TTK
GO:2000628	BP	GO:2000628	regulation of miRNA metabolic process	75	-0.42928	-1.63898	0.00228576	0.0285298	0.0230372	1066	tags=27%, list=7%, signal=25%	KLF4/POU2F1/RELA/BMP2/ATOH8/FOSL1/RC3H1/SMAD3/GAS5/POU5F1/KCNQ1OT1/IL10/FOXO3/NFKB1/ZC3H12A/EGR1/JUN/TNF/FOS/PRL
GO:0071695	BP	GO:0071695	anatomical structure maturation	195	-0.329483	-1.46742	0.00228391	0.0285298	0.0230372	1927	tags=25%, list=13%, signal=22%	AGRN/L3MBTL3/PRKACA/RAC3/SLC26A6/SOX18/CDKN1C/PLA2G10/EDN1/ROPN1L/G6PD/SIX3/BMP2/WNT10B/BCL11A/RND1/GAL/ACTL6B/BCL2/RUNX2/WNT1/PTBP3/CNTNAP2/B4GALT5/RFX3/DDIT3/ZBTB16/GLDN/ANKRD17/INSL3/LRRK2/KLF2/MAP3K13/C3/BRCA2/IGF1/FUT6/LEP/REC8/HES1/CX3CR1/SPINK1/VEGFA/ADAMTS7/SCLT1/CCL19/GH1/EREG/NR4A2
GO:1901987	BP	GO:1901987	regulation of cell cycle phase transition	380	0.309644	1.37615	0.0022815	0.0285298	0.0230372	3664	tags=33%, list=25%, signal=25%	DLGAP5/ANLN/CCND1/BIRC5/GPNMB/THOC1/CENPF/MAD2L1/CHEK1/NUF2/SPC25/CTDSPL/E2F1/RRM2/UBE2C/NDC80/SPC24/FAM83D/HSPA2/CDKN2A/DACT1/CCNB1/BUB1/MLF1/GLI1/MUC1/NPM2/CDCA5/ZWINT/TTK/RRM1/CDC45/PRKDC/DTL/RAD51/WEE1/CCL2/BRCC3/APEX1/MTA3/STIL/SUSD2/CDC6/RAD9B/FBXO31/PKIA/NEK6/MSH2/KANK2/APC/TP53/ANAPC7/DDR2/MNAT1/TBX2/AURKB/ETAA1/RIOK2/CDK2/INO80/GIGYF2/INHBA/RRM2B/RAD17/SASS6/DPF2/NSMCE2/BTN2A2/ZFP36L2/AC…
GO:0007160	BP	GO:0007160	cell-matrix adhesion	203	0.362082	1.52546	0.00229683	0.0286221	0.0231117	1667	tags=22%, list=11%, signal=20%	ITGB6/COL13A1/COL3A1/GREM1/CDH13/COL16A1/ITGA3/ITGA2/AJUBA/CTTN/MMP12/ADAMTS12/TEK/ITGAM/NF2/ITGB4/ITGA6/GPM6B/CDKN2A/FN1/ITGB5/SERPINE1/PTK2/NID2/CD96/THY1/JAM3/AJAP1/PTPRK/DLC1/EDA/VCL/TSC1/ITGB1/CSF1/EMP2/EFEMP2/FBLN5/COL17A1/TRPM7/NRP1/SGCE/ITGA1/ITGB2/FERMT1
GO:0001945	BP	GO:0001945	lymph vessel development	30	0.579004	1.738	0.00231868	0.0288481	0.0232942	1200	tags=27%, list=8%, signal=25%	VEGFC/TMEM204/NR2F2/EPHA2/TIE1/HEG1/CCBE1/FGF2
GO:0021782	BP	GO:0021782	glial cell development	101	-0.386615	-1.56955	0.0023362	0.0290196	0.0234327	1579	tags=21%, list=11%, signal=19%	MOBP/SH3TC2/S100A8/MT1X/GFAP/DICER1/B4GALT5/LDLR/TLR2/AGER/DLL1/NR1D1/MAG/S100A9/LYN/ADORA2A/C5AR1/TNF/IL6/OLIG1/IL1B
GO:0060046	BP	GO:0060046	regulation of acrosome reaction	11	-0.749619	-1.80174	0.00234807	0.0290317	0.0234424	2190	tags=55%, list=15%, signal=46%	PLB1/PLA2G10/ZP4/B4GALT1/PLCB1/SPINK1
GO:0051225	BP	GO:0051225	spindle assembly	112	0.406701	1.57273	0.00234598	0.0290317	0.0234424	4886	tags=54%, list=33%, signal=37%	ASPM/BIRC5/NEK2/NDC80/ARHGEF10/STARD9/TPX2/GPSM2/LZTS2/STIL/NEK6/SPICE1/AURKB/TUBGCP4/INO80/TUBGCP3/CCNB2/SASS6/CHMP7/HAUS5/SAC3D1/KIF2A/TUBB/CDCA8/RCC1/CHMP3/MYBL2/FBXO5/VPS4B/NEK7/KIF23/CDC20/PLK1/SMC3/SENP6/HDAC3/HAUS3/KIF4A/RAB11A/DYNC1H1/HAUS1/KIF11/PRC1/RACGAP1/HAUS6/KIF15/STAG1/INCENP/CHEK2/CLASP2/KIFC1/TPR/RNF4/NUMA1/AAAS/MAP9/POLDIP2/CEP192/CENPJ/CEP63/TNKS
GO:0002449	BP	GO:0002449	lymphocyte mediated immunity	259	-0.312411	-1.4507	0.0023504	0.0290317	0.0234424	1507	tags=18%, list=10%, signal=16%	CD1A/ARID5A/ATAD5/CLEC12B/FCER2/GAPT/CD1B/AHR/BCL6/BCL3/C4B/FCER1G/TRAF3IP2/RNF19B/AGER/RAB27A/NBN/LILRB1/HLA-G/CD1D/IFNB1/MYO1G/IL10/NCR1/CORO1A/IL23A/CD55/C3/SLAMF7/GZMB/IL2RB/AICDA/SERPINB9/CLCF1/LEP/TNFRSF1B/SLAMF1/IRF7/RIF1/NKG7/NFKBIZ/TNF/RSAD2/NLRP3/IL6/IL1B
GO:0006979	BP	GO:0006979	response to oxidative stress	377	-0.28172	-1.35211	0.0023521	0.0290317	0.0234424	1158	tags=14%, list=8%, signal=13%	MAP1LC3A/BCL2/TLR6/FOXP1/WNT1/FOSL1/ERN1/PENK/BMP7/PNPLA8/ND3/ALDH3B1/MGST1/FOXO1/CRYAB/SOD2/CPEB2/GAS5/SPHK1/SESN2/LRRK2/PTGS2/MCL1/IL10/KLF2/RHOB/FOXO3/PPP1R15B/UCP2/PPIF/AREG/SLC7A11/GJB2/FYN/BTG1/GCH1/CD38/ZC3H12A/PAGE4/JUN/SLC8A1/PXN/TNF/FOS/APOD/MTF1/IL1A/TNFAIP3/IL6/HBA1/HBA2/NR4A2/HBB
GO:0032715	BP	GO:0032715	negative regulation of interleukin-6 production	46	-0.50248	-1.7454	0.00236715	0.0291249	0.0235177	568	tags=24%, list=4%, signal=23%	ORM1/GHRL/BPI/RABGEF1/IL10/KLF2/ZC3H12A/SLAMF1/IRAK3/TNF/TNFAIP3
GO:0002720	BP	GO:0002720	positive regulation of cytokine production involved in immune response	72	-0.437161	-1.65354	0.00236715	0.0291249	0.0235177	2815	tags=39%, list=19%, signal=32%	KIR2DL4/SYK/BCL10/SASH3/MYD88/MALT1/SIRT1/CD226/TRAF6/CD36/GATA3/TNFSF4/PANX1/TICAM1/ARID5A/SLC7A5/FFAR3/LILRB1/HLA-G/FFAR2/CD55/RIPK2/MAVS/SLAMF1/RSAD2/NLRP3/IL6/IL1B
GO:0051985	BP	GO:0051985	negative regulation of chromosome segregation	46	0.505277	1.6673	0.00239024	0.0292241	0.0235978	883	tags=24%, list=6%, signal=23%	BIRC5/CENPF/MAD2L1/NUF2/SPC25/NDC80/SPC24/CCNB1/BUB1/ZWINT/TTK
GO:1902100	BP	GO:1902100	negative regulation of metaphase/anaphase transition of cell cycle	46	0.505277	1.6673	0.00239024	0.0292241	0.0235978	883	tags=24%, list=6%, signal=23%	BIRC5/CENPF/MAD2L1/NUF2/SPC25/NDC80/SPC24/CCNB1/BUB1/ZWINT/TTK
GO:1905819	BP	GO:1905819	negative regulation of chromosome separation	46	0.505277	1.6673	0.00239024	0.0292241	0.0235978	883	tags=24%, list=6%, signal=23%	BIRC5/CENPF/MAD2L1/NUF2/SPC25/NDC80/SPC24/CCNB1/BUB1/ZWINT/TTK
GO:0001822	BP	GO:0001822	kidney development	271	0.329954	1.42003	0.0023857	0.0292241	0.0235978	2558	tags=28%, list=17%, signal=24%	SULF1/GREM1/REN/EPCAM/SERPINB7/ITGA3/PODXL/GCNT3/TGFB2/ACTA2/WNK4/RARB/HOXA11/AKR1B1/AGT/TEK/CENPF/FGF1/HOXD11/PTK7/PTPRO/ANKS6/CALB1/PDGFRA/KIF26B/PROM1/TGFBR1/ACAT1/GDF11/SOX17/ARG2/FGFR2/HYAL2/SOX11/PDGFRB/EXT1/HS2ST1/FGF2/RPGRIP1L/TSC1/LAMB2/KIRREL3/ACE/DLG5/CD24/SERPINF1/GLI2/KANK2/NLE1/PLXND1/NRP1/LAMA5/MME/NID1/MAGED1/AHI1/KCNJ8/RRM2B/PYGO2/ADAMTS6/WNT6/ASS1/WNT5A/NPNT/SPRY1/ZMPSTE24/GCNT1…
GO:0055119	BP	GO:0055119	relaxation of cardiac muscle	16	-0.701489	-1.89813	0.00240829	0.029312	0.0236688	834	tags=31%, list=6%, signal=30%	KCNJ2/PDE4D/SLC8A1/PDE4B/RGS2
GO:0033198	BP	GO:0033198	response to ATP	28	-0.585274	-1.86656	0.00241199	0.029312	0.0236688	1679	tags=50%, list=11%, signal=44%	P2RX2/KCNJ11/TRPC3/DGKQ/PANX1/TAF1/P2RX3/P2RY12/ENPP1/P2RX1/PTGS2/SLC8A1/P2RY1/IL1B
GO:0051926	BP	GO:0051926	negative regulation of calcium ion transport	53	-0.479872	-1.73993	0.00241833	0.029312	0.0236688	1219	tags=28%, list=8%, signal=26%	PKD2/SLC30A1/NTSR1/DRD4/BCL2/GEM/SESTD1/LILRB1/SLN/PTGS2/RRAD/LILRB2/HES1/SPINK1/GPR35
GO:0030888	BP	GO:0030888	regulation of B cell proliferation	59	-0.458843	-1.68444	0.00240411	0.029312	0.0236688	2499	tags=46%, list=17%, signal=38%	SASH3/TLR9/TIRAP/CHRNB2/PTPRC/TNFSF13B/WNT3A/TICAM1/CD300A/ATAD5/FCRL3/BCL2/AHR/BCL6/IRS2/RC3H1/BST1/TNFRSF21/CDKN1A/IL10/CLCF1/CD38/PELI1/TNFRSF4/LYN/ADA/GPR183
GO:0019218	BP	GO:0019218	regulation of steroid metabolic process	83	-0.414753	-1.61755	0.00241467	0.029312	0.0236688	1592	tags=29%, list=11%, signal=26%	ERLIN2/CYP27B1/CES1/BMP2/DHH/GAL/ARMC5/FGFR4/LDLR/BMP6/STAR/INSIG1/CGA/NR1D1/NFKB1/LEP/WNT4/EGR1/APOA1/DGAT2/SF1/TNF/IL1A/SNAI1
GO:0043271	BP	GO:0043271	negative regulation of monoatomic ion transport	99	-0.399665	-1.61668	0.00242005	0.029312	0.0236688	1999	tags=24%, list=14%, signal=21%	TWIST1/SERPINE2/KEL/KCNE2/KCNRG/PKD2/SLC30A1/BEST3/NTSR1/DRD4/BCL2/GEM/SESTD1/LILRB1/SLN/PTGS2/PPIF/PXK/RRAD/LILRB2/HES1/SPINK1/CNR1/GPR35
GO:0072173	BP	GO:0072173	metanephric tubule morphogenesis	10	-0.78481	-1.84757	0.00243496	0.029401	0.0237407	623	tags=30%, list=4%, signal=29%	CXCR2/HES1/WNT4
GO:0046887	BP	GO:0046887	positive regulation of hormone secretion	117	-0.377421	-1.57183	0.00243315	0.029401	0.0237407	1246	tags=24%, list=8%, signal=22%	INHBB/RAB8B/PRKACA/GPR68/EDN1/NKX3-1/TCF7L2/GAL/IRS2/RETN/HCAR2/C1QTNF1/INHA/GPR27/BMP6/PLCB1/GHRL/FFAR2/ORAI1/GIPR/TRH/CRH/CYP19A1/LEP/CD38/SPINK1/ILDR1/P2RY1
GO:0031348	BP	GO:0031348	negative regulation of defense response	213	-0.326355	-1.47968	0.00245191	0.029489	0.0238117	2114	tags=26%, list=14%, signal=23%	PTPRC/TREX1/GATA3/MAPK7/PCBP2/RORA/CST7/METRNL/LILRA4/KLF4/PGLYRP1/PLA2G10/SAMHD1/RIOK3/CLEC12B/NLRP12/CALCRL/MEFV/PTPN2/SLC39A8/NLRC5/AOAH/NR1D2/SMAD3/USP18/USP15/LDLR/SIGLEC10/LILRB1/HLA-G/NR1D1/GHRL/FGL2/IL2RA/RABGEF1/IL10/IGF1/CYP19A1/SERPINB9/FYN/NFKB1/SOCS3/OAS3/LYN/TNFRSF1B/ISG15/ADORA2A/ZFP36/IRAK3/APOA1/IER3/ADA/FPR2/NLRP3/TNFAIP3/TNFAIP6
GO:0030522	BP	GO:0030522	intracellular receptor signaling pathway	251	-0.315448	-1.45785	0.00245362	0.029489	0.0238117	2470	tags=25%, list=17%, signal=22%	HDAC6/TLR9/TIRAP/TAF7/MYD88/SRC/HSPA1A/CYP26A1/IRF3/SIRT1/JAK2/GPHB5/TRAF6/TWIST1/ASXL2/RORA/LILRA4/FABP5/ZNF366/RORB/DEFA1/RELA/CYP27B1/RIOK3/EZH2/RXRA/CRY2/BMP2/FCRL3/NKX3-1/TRERF1/CYP7B1/AHR/FOXP1/ALOX15B/NR1D2/SLC15A2/DDX60/NCOA1/EP300/USP15/ESRRG/ANKRD17/NFKBIA/NR1D1/XIAP/IRAK4/KLF2/TREML4/PER1/LEP/PELI1/RIPK2/BIRC3/DDX17/OAS3/IRF7/TNF/NR4A1/RSAD2/OASL/TNFAIP3/DEFA3/NR4A2
GO:0042063	BP	GO:0042063	gliogenesis	280	-0.305971	-1.42797	0.00245191	0.029489	0.0238117	1946	tags=22%, list=13%, signal=19%	SERPINE2/PRKCH/PAFAH1B1/TRPC4/CLU/DUSP15/NKX6-2/SRGAP2/VTN/MOBP/MAPK1/KDM4A/SLC7A5/EZH2/SH3TC2/S100A8/LEPR/MT1X/BMP2/PTN/MBOAT7/GFAP/GPR157/PENK/DICER1/NAB1/ASCL2/B4GALT5/TNFRSF21/LDLR/P2RY12/TLR2/EMX1/AGER/SOX1/MYCN/DLL1/NR1D1/MAG/IL6ST/ZNF365/AREG/S100A9/DNER/CLCF1/OLIG2/HES1/CX3CR1/LYN/TNFRSF1B/CCL3/LIF/ADORA2A/ID2/C5AR1/GPR183/TNF/P2RY1/IL6/OLIG1/IL1B
GO:0050805	BP	GO:0050805	negative regulation of synaptic transmission	47	-0.502012	-1.75501	0.00246248	0.0295498	0.0238608	1862	tags=26%, list=13%, signal=22%	GNAI2/BCHE/SLC6A4/PCDH17/TNR/ACHE/AGER/PTGS2/LILRB2/CD38/ARC/IL1B
GO:0016903	MF	GO:0016903	oxidoreductase activity, acting on the aldehyde or oxo group of donors	43	0.51283	1.65569	0.00247367	0.0296383	0.0239322	2036	tags=30%, list=14%, signal=26%	AKR1B1/ALDH1A1/AKR1C3/ALDH1B1/ALDH1A3/ALDH18A1/PDHA1/CYP27A1/ALDH7A1/ALDH3A2/ALDH2/ADH5/BCKDHB
GO:0017017	MF	GO:0017017	MAP kinase tyrosine/serine/threonine phosphatase activity	12	-0.751373	-1.84664	0.00248828	0.0297675	0.0240366	1227	tags=58%, list=8%, signal=54%	DUSP18/DUSP8/DUSP5/DUSP4/DUSP6/DUSP1/DUSP2
GO:0044772	BP	GO:0044772	mitotic cell cycle phase transition	398	0.307749	1.37448	0.00249242	0.0297712	0.0240396	2967	tags=28%, list=20%, signal=23%	DLGAP5/ANLN/CCND1/BIRC5/GPNMB/CENPF/MAD2L1/CHEK1/NUF2/SPC25/CTDSPL/RPS6/E2F1/GSPT1/RRM2/UBE2C/NDC80/SPC24/HSPA2/NES/CDKN2A/DACT1/CCNB1/CIT/BUB1/MUC1/NPM2/CDCA5/CCNA2/ZWINT/TTK/RRM1/CALM2/PRKDC/DTL/WEE1/CCL2/TPD52L1/BRCC3/APEX1/MTA3/PPME1/STIL/ITGB1/CDC6/ANAPC1/FBXO31/PKIA/NEK6/KANK2/APC/TP53/ANAPC7/DDR2/MNAT1/CCNB3/E2F6/AURKB/RIOK2/CDK2/INO80/GIGYF2/INHBA/RRM2B/RAD17/CCNB2/SASS6/NPAT/FOXM1/DPF2/N…
GO:0046330	BP	GO:0046330	positive regulation of JNK cascade	89	-0.404225	-1.59411	0.00251339	0.0299756	0.0242047	770	tags=16%, list=5%, signal=15%	AGER/PLCB1/XIAP/SEMA3A/GADD45B/RIPK2/TAOK1/SLAMF1/CCL19/TNF/IL1A/TRAF1/CCR7/IL1B
GO:0001659	BP	GO:0001659	temperature homeostasis	162	-0.350949	-1.52789	0.00255148	0.0303833	0.0245338	1388	tags=25%, list=9%, signal=23%	GADD45G/CXCR4/JAK2/IGF2BP2/IP6K1/CD36/FABP5/OXT/LPIN1/PRKAB2/LEPR/ADAM17/WNT10B/NTSR1/IRF4/GNAS/ACSL1/CPT2/DOCK7/DDIT3/ARRDC3/ACHE/FOXO1/ESRRG/ZNF516/NR1D1/GHRL/SLN/PTGS2/G0S2/UCP2/ADAMTS5/LEP/EGR1/VEGFA/PTGES/CNR1/TNF/PLAC8/IL1A/IL1B
GO:0048872	BP	GO:0048872	homeostasis of number of cells	266	-0.306571	-1.42522	0.00257005	0.0305577	0.0246746	1451	tags=17%, list=10%, signal=16%	EZH2/G6PD/ADAM17/JAK3/CFLAR/GAPT/PTPN2/BCL2/BCL6/JMJD6/IKZF1/HCAR2/RC3H1/PTBP3/TRAF3IP2/ZFPM1/INHA/EMX1/TNFSF14/LAT/CXCR2/XIAP/CXCL6/IL2RA/KLF2/CORO1A/FOXO3/PMAIP1/SLC7A11/CX3CR1/LYN/ISG15/ZFP36/ID2/KLF13/VEGFA/ZFP36L1/ADA/LGALS2/ALAS2/PDE4B/GPR183/NFKBIZ/TNFAIP3/IL6/CCR7
GO:0015216	MF	GO:0015216	purine nucleotide transmembrane transporter activity	19	0.649781	1.77679	0.00258592	0.0306123	0.0247188	2318	tags=53%, list=16%, signal=44%	SLC25A23/ABCC4/ABCC5/SLC25A4/SLC35B3/SLC19A1/SLC25A24/SLC17A9/SLC25A17/LRRC8A
GO:0008608	BP	GO:0008608	attachment of spindle microtubules to kinetochore	36	0.555063	1.73615	0.00258646	0.0306123	0.0247188	2395	tags=36%, list=16%, signal=30%	BIRC5/NEK2/NUF2/SPC25/NDC80/SPC24/CCNB1/EML4/ECT2/APC/AURKB/SEH1L/CENPE
GO:0042886	BP	GO:0042886	amide transport	294	-0.299696	-1.40437	0.00258144	0.0306123	0.0247188	2146	tags=22%, list=15%, signal=19%	SLC17A7/JAK2/EPHA5/SLC17A8/UPK3A/SLC25A18/CAMK2G/INHBB/RAB8B/PRKACA/TFAP2B/SLC26A6/SLC1A4/GPR68/PIM3/EDN1/CLEC4M/S100A8/RIMS2/CCL5/NTSR1/TCF7L2/GAL/GPR119/GNAZ/IRS2/EXOC3L1/SLC15A2/RFX3/FFAR3/PLTP/ACVR1C/AVP/CLN8/FOXO1/GPR27/PFKL/AQP9/PLCB1/MIDN/FAM3B/NR1D1/GHRL/FFAR2/ORAI1/GIPR/TRH/SLC16A10/UCP2/CRH/SLC7A11/STX1A/LEP/CD38/ADORA2A/POU3F3/SPINK1/CPT1A/IL1RN/SLC1A2/ILDR1/CNR1/TNF/IL6/IL1B
GO:0050691	BP	GO:0050691	regulation of defense response to virus by host	32	-0.550467	-1.78192	0.00262912	0.03107	0.0250883	885	tags=22%, list=6%, signal=21%	TRAF3IP2/LILRB1/IL23A/MAVS/ZC3H12A/TNFAIP3/IL1B
GO:0050871	BP	GO:0050871	positive regulation of B cell activation	72	-0.434403	-1.64311	0.00264318	0.0311888	0.0251842	2499	tags=42%, list=17%, signal=35%	MAD2L2/SYK/SASH3/TLR9/TIRAP/CHRNB2/PTPRC/TNFSF13B/WNT3A/AKIRIN2/TNFSF4/TICAM1/ATAD5/FCRL3/BCL2/BCL6/IRS2/IL2RG/BST1/SH3KBP1/CDKN1A/IL10/CLCF1/CD38/PELI1/TNFRSF4/RIF1/ADA/GPR183/IL6
GO:0009263	BP	GO:0009263	deoxyribonucleotide biosynthetic process	13	0.72117	1.76434	0.00267075	0.0313239	0.0252933	1985	tags=62%, list=13%, signal=53%	TYMS/RRM2/AK5/RRM1/SHMT1/ADK/DTYMK/RRM2B
GO:0009265	BP	GO:0009265	2'-deoxyribonucleotide biosynthetic process	13	0.72117	1.76434	0.00267075	0.0313239	0.0252933	1985	tags=62%, list=13%, signal=53%	TYMS/RRM2/AK5/RRM1/SHMT1/ADK/DTYMK/RRM2B
GO:0046385	BP	GO:0046385	deoxyribose phosphate biosynthetic process	13	0.72117	1.76434	0.00267075	0.0313239	0.0252933	1985	tags=62%, list=13%, signal=53%	TYMS/RRM2/AK5/RRM1/SHMT1/ADK/DTYMK/RRM2B
GO:0051346	BP	GO:0051346	negative regulation of hydrolase activity	265	-0.304911	-1.41783	0.00266898	0.0313239	0.0252933	1974	tags=24%, list=13%, signal=21%	ROCK2/TERF1/MAPK7/WFDC3/SERPINE2/LRCH1/GNAT1/CST7/GNAI2/KLF4/SLPI/SPOCK1/ITIH6/LPIN1/VTN/PPP1R11/CRY2/SPRY2/CDKN2D/LEPR/TNFAIP8/SERPINB1/ITIH4/MGAT5/BCAS3/TFPI2/AVP/APOC3/SERPINB11/TNFSF14/SERPIND1/PCSK1N/SERPINB8/CPAMD8/CRYAB/CPEB2/CARD16/FICD/PI3/TFPI/XIAP/LRRK2/SERPINB2/CSTA/THBS1/PTGS2/ANGPTL4/TIMP1/SERPINB10/SERPINB9/PPP1R15A/GPC3/BIRC3/PLAUR/ADORA2A/SPINK1/APOA1/IFI6/VEGFA/SERPINA3/TNF/NR4A…
GO:0032303	BP	GO:0032303	regulation of icosanoid secretion	21	-0.637126	-1.86965	0.00269178	0.0314488	0.0253942	2835	tags=52%, list=19%, signal=42%	MAP2K6/CYP4F2/SYK/SSTR4/OXT/PLA2G10/EDN1/NTSR1/PTGES/IL1A/IL1B
GO:0006284	BP	GO:0006284	base-excision repair	39	0.537605	1.70667	0.00268658	0.0314488	0.0253942	5114	tags=67%, list=35%, signal=44%	SMUG1/UNG/APEX1/HMGA2/XPA/NEIL2/NEIL1/POLD1/WRN/PARG/PRMT6/NTHL1/RPA1/ERCC6/PARP2/POLQ/FEN1/PNKP/USP47/MBD4/LIG1/POLE/ERCC5/POLB/PCNA/LIG3
GO:0042743	BP	GO:0042743	hydrogen peroxide metabolic process	49	-0.476008	-1.6974	0.00269353	0.0314488	0.0253942	1583	tags=28%, list=11%, signal=25%	HBE1/DUOX1/HBM/HBD/HBD/CYBA/RAC2/SOD2/FYN/CYP1A2/HBA1/HBA2/HBB/HBG1
GO:0001783	BP	GO:0001783	B cell apoptotic process	25	-0.596844	-1.81626	0.00272907	0.031816	0.0256907	1143	tags=44%, list=8%, signal=41%	BCL2/BCL6/FOXP1/IRS2/TNFRSF21/TRAF3IP2/HSH2D/IL10/LYN/ADA/NFKBIZ
GO:0000054	BP	GO:0000054	ribosomal subunit export from nucleus	13	0.719527	1.76032	0.00276557	0.0321359	0.025949	2506	tags=62%, list=17%, signal=51%	SDAD1/LTV1/ABCE1/NMD3/RRS1/RIOK2/LSG1/RAN
GO:0033750	BP	GO:0033750	ribosome localization	13	0.719527	1.76032	0.00276557	0.0321359	0.025949	2506	tags=62%, list=17%, signal=51%	SDAD1/LTV1/ABCE1/NMD3/RRS1/RIOK2/LSG1/RAN
GO:0080164	BP	GO:0080164	regulation of nitric oxide metabolic process	52	-0.484383	-1.75116	0.00276891	0.0321359	0.025949	2140	tags=42%, list=15%, signal=36%	JAK2/CD36/ROCK2/CLU/PKD2/KLF4/INSR/TICAM1/EDN1/TLR6/TMEM106A/SMAD3/SOD2/PTGS2/IL10/KLF2/CX3CR1/ZC3H12A/TNF/PTX3/IL1B/HBB
GO:0003953	MF	GO:0003953	NAD+ nucleosidase activity	14	-0.717052	-1.86718	0.0027818	0.0321416	0.0259536	2122	tags=57%, list=14%, signal=49%	IL1RAP/IL18RAP/TLR1/TLR6/BST1/TLR2/CD38/IL1RL1
GO:0050135	MF	GO:0050135	NAD(P)+ nucleosidase activity	14	-0.717052	-1.86718	0.0027818	0.0321416	0.0259536	2122	tags=57%, list=14%, signal=49%	IL1RAP/IL18RAP/TLR1/TLR6/BST1/TLR2/CD38/IL1RL1
GO:0061809	MF	GO:0061809	NAD+ nucleotidase, cyclic ADP-ribose generating	14	-0.717052	-1.86718	0.0027818	0.0321416	0.0259536	2122	tags=57%, list=14%, signal=49%	IL1RAP/IL18RAP/TLR1/TLR6/BST1/TLR2/CD38/IL1RL1
GO:0050728	BP	GO:0050728	negative regulation of inflammatory response	127	-0.370985	-1.56718	0.00278608	0.0321433	0.025955	2026	tags=33%, list=14%, signal=29%	DUSP10/RHBDF2/PTPRC/GATA3/MAPK7/RORA/CST7/METRNL/KLF4/PGLYRP1/PLA2G10/NLRP12/CALCRL/MEFV/PTPN2/SLC39A8/AOAH/NR1D2/SMAD3/LDLR/SIGLEC10/NR1D1/GHRL/IL2RA/RABGEF1/IL10/IGF1/CYP19A1/FYN/NFKB1/SOCS3/LYN/TNFRSF1B/ADORA2A/ZFP36/APOA1/IER3/ADA/FPR2/NLRP3/TNFAIP3/TNFAIP6
GO:0032452	MF	GO:0032452	histone demethylase activity	22	-0.619735	-1.84353	0.00281997	0.032438	0.0261929	2397	tags=41%, list=16%, signal=34%	KDM5B/KDM5C/KDM2B/PHF8/KDM4A/JMJD6/KDM5A/JARID2/JMJD1C
GO:0140457	MF	GO:0140457	protein demethylase activity	22	-0.619735	-1.84353	0.00281997	0.032438	0.0261929	2397	tags=41%, list=16%, signal=34%	KDM5B/KDM5C/KDM2B/PHF8/KDM4A/JMJD6/KDM5A/JARID2/JMJD1C
GO:0043588	BP	GO:0043588	skin development	264	0.336654	1.446	0.00283462	0.0325583	0.0262901	1667	tags=20%, list=11%, signal=18%	ITGB6/COL1A2/COL3A1/COL1A1/KRT16/KRT17/COL5A2/ITGA3/ITGA2/KRT80/ZBED2/TP63/CDH3/TGFB2/COL5A1/KRT6C/EPHA2/SFN/STMN1/AQP3/ITGB4/KRT6A/ABCA12/WNT10A/TXNIP/FGF7/ITGA6/S100A7/DHCR24/AKR1C3/FZD6/DSP/OVOL2/FGFR2/HOXC13/GRHL2/EXT1/PALLD/ABCB6/EDA/SCEL/KRT14/NME2/RBPJ/ERRFI1/IL20/GLI2/KRT5/ASAH1/LAMA5/CLIC4/FERMT1
GO:0010896	BP	GO:0010896	regulation of triglyceride catabolic process	12	-0.747115	-1.83618	0.00284694	0.0326517	0.0263655	1086	tags=25%, list=7%, signal=23%	PNPLA2/APOC3/AADAC
GO:0070302	BP	GO:0070302	regulation of stress-activated protein kinase signaling cascade	176	-0.336342	-1.49419	0.00285961	0.0327487	0.0264438	796	tags=13%, list=5%, signal=13%	FOXO1/AGER/PLCB1/SPHK1/XIAP/SEMA3A/GADD45B/PER1/LEP/RIPK2/TAOK1/LYN/ZC3H12A/SLAMF1/VEGFA/PAGE4/CCL19/TNF/DUSP1/IL1A/TRAF1/CCR7/IL1B
GO:0042116	BP	GO:0042116	macrophage activation	97	-0.400713	-1.61411	0.00288396	0.0329789	0.0266298	2140	tags=37%, list=15%, signal=32%	JAK2/PTPRC/TMEM229B/TREX1/RORA/CST7/CLU/TLR1/IFNGR2/TICAM1/PLA2G10/DYSF/IFI35/TLR6/FOXP1/JMJD6/TMEM106A/LDLR/TLR2/AGER/SLC11A1/NR1D1/SPHK1/BPI/LRRK2/THBS1/IL10/CX3CR1/ZC3H12A/CCL3/IL1RL1/C5AR1/JUN/TNF/CD93/IL6
GO:0045620	BP	GO:0045620	negative regulation of lymphocyte differentiation	47	-0.496672	-1.73634	0.00291883	0.0333287	0.0269122	2092	tags=40%, list=14%, signal=35%	ANXA1/GLI3/FOXJ1/PGLYRP1/TNFSF4/JAK3/PTPN2/BCL6/HLX/RC3H1/INHA/IRF1/IFNB1/RUNX1/FGL2/RUNX3/ZC3H12A/SOCS1/ID2
GO:0007435	BP	GO:0007435	salivary gland morphogenesis	29	0.58271	1.7267	0.00293644	0.0334806	0.0270348	2233	tags=48%, list=15%, signal=41%	TGFB3/TGFB2/PLXNA1/FGF7/SNAI2/TWSG1/NFIB/FGFR2/EDA/PLXND1/NRP1/LAMA5/NTN4/EGFR
GO:0002251	BP	GO:0002251	organ or tissue specific immune response	25	-0.594231	-1.80831	0.00294739	0.0335562	0.0270959	2427	tags=52%, list=16%, signal=44%	NOS2/OTUD7B/TREX1/RPL39/DEFA1/FFAR3/RNASE3/FFAR2/DEFA4/RNASE2/IL6R/IL6/DEFA3
GO:0001906	BP	GO:0001906	cell killing	160	-0.34145	-1.48536	0.00298582	0.033944	0.027409	878	tags=16%, list=6%, signal=15%	GNLY/RNF19B/AGER/RAB27A/ICAM1/TREM1/LILRB1/HLA-G/CXCL6/CD1D/NCR1/CORO1A/IL23A/CD55/C3/SLAMF7/GZMB/SERPINB9/LEP/DEFA4/CX3CR1/DNASE1L3/NKG7/DEFA3/S100A12
GO:0014741	BP	GO:0014741	negative regulation of muscle hypertrophy	25	-0.593169	-1.80508	0.00299105	0.0339468	0.0274113	1433	tags=32%, list=10%, signal=29%	G6PD/FOXP1/SMAD3/FOXO1/JARID2/IGFBP5/TNFRSF1B/RGS2
GO:0033047	BP	GO:0033047	regulation of mitotic sister chromatid segregation	49	0.490905	1.63005	0.00299895	0.0339468	0.0274113	883	tags=22%, list=6%, signal=21%	BIRC5/CENPF/MAD2L1/NUF2/SPC25/NDC80/SPC24/CCNB1/BUB1/ZWINT/TTK
GO:0031406	MF	GO:0031406	carboxylic acid binding	155	0.369946	1.50447	0.00299916	0.0339468	0.0274113	3301	tags=34%, list=22%, signal=27%	FABP3/RTN4R/GCHFR/DDAH1/NR2F2/P4HA2/TYMS/SLC46A1/APOC1/FOLR2/AKR1C3/EGLN3/LRAT/CAD/PLOD1/SHMT1/P4HA1/SLC1A1/SIGLEC6/CD22/GLUL/SHMT2/HLCS/SCP2/FOLR1/CEP104/SIGLEC8/DHFR/GRIN3A/PSAP/GPR143/SLC19A1/ADH5/PAM/AKR1C1/PLOD2/GSTP1/ASS1/PLOD3/SRR/HIF1AN/UBR1/MCCC1/SIGLEC12/CRABP2/SLC7A6/EPDR1/SERPINA5/GCLC/NAPEPLD/FOLR3/RBP1/GLRB
GO:0033046	BP	GO:0033046	negative regulation of sister chromatid segregation	44	0.508869	1.65788	0.00303232	0.0339793	0.0274375	883	tags=25%, list=6%, signal=24%	BIRC5/CENPF/MAD2L1/NUF2/SPC25/NDC80/SPC24/CCNB1/BUB1/ZWINT/TTK
GO:0033048	BP	GO:0033048	negative regulation of mitotic sister chromatid segregation	44	0.508869	1.65788	0.00303232	0.0339793	0.0274375	883	tags=25%, list=6%, signal=24%	BIRC5/CENPF/MAD2L1/NUF2/SPC25/NDC80/SPC24/CCNB1/BUB1/ZWINT/TTK
GO:0045841	BP	GO:0045841	negative regulation of mitotic metaphase/anaphase transition	44	0.508869	1.65788	0.00303232	0.0339793	0.0274375	883	tags=25%, list=6%, signal=24%	BIRC5/CENPF/MAD2L1/NUF2/SPC25/NDC80/SPC24/CCNB1/BUB1/ZWINT/TTK
GO:2000816	BP	GO:2000816	negative regulation of mitotic sister chromatid separation	44	0.508869	1.65788	0.00303232	0.0339793	0.0274375	883	tags=25%, list=6%, signal=24%	BIRC5/CENPF/MAD2L1/NUF2/SPC25/NDC80/SPC24/CCNB1/BUB1/ZWINT/TTK
GO:0032432	CC	GO:0032432	actin filament bundle	67	0.450451	1.60091	0.00300841	0.0339793	0.0274375	1441	tags=24%, list=10%, signal=22%	ACTA1/PLS1/ACTA2/TPM1/PLS3/TEK/PDLIM4/LIMA1/MYL9/MYLK/PTK2/ABLIM1/PALLD/FBLIM1/PDLIM1/SYNPO2
GO:0033002	BP	GO:0033002	muscle cell proliferation	176	-0.335357	-1.48982	0.00303262	0.0339793	0.0274375	1409	tags=20%, list=10%, signal=19%	CALCRL/BMP2/CFLAR/CCL5/TCF7L2/FOXP1/ERN1/CYBA/AKIRIN1/PTGIR/DDIT3/SOD2/PTAFR/CDKN1A/RUNX1/IRAK4/THBS1/PTGS2/IL10/CDKN1B/JARID2/IGF1/HBEGF/IGFBP5/TRIB1/ID2/ARID2/JUN/SF1/IL6R/TNF/FOS/APOD/TNFAIP3/IL6/EREG
GO:2001234	BP	GO:2001234	negative regulation of apoptotic signaling pathway	195	-0.325408	-1.44927	0.00302901	0.0339793	0.0274375	1393	tags=18%, list=9%, signal=16%	RELA/NANOS3/ATAD5/CDKN2D/CFLAR/MNT/TCF7L2/BID/BCL2/PRELID1/AVP/ITPRIP/ICAM1/SOD2/EYA3/LRRK2/THBS1/PTGS2/MCL1/PPIF/IL19/IGF1/PTPN1/PF4/CX3CR1/PLAUR/WNT4/IFI6/IER3/TNF/IL1A/TNFAIP3/SNAI1/NR4A2/IL1B
GO:0045104	BP	GO:0045104	intermediate filament cytoskeleton organization	76	0.444754	1.62073	0.00305238	0.0341515	0.0275766	1863	tags=22%, list=13%, signal=20%	KRT34/KRT16/KRT17/KRT80/KRT6C/KRT6A/EPPK1/NES/DES/DST/DSP/KRT33A/KRT14/KRT5/KRT18/KRT7/KRT19
GO:0034114	BP	GO:0034114	regulation of heterotypic cell-cell adhesion	21	-0.632988	-1.85751	0.0030857	0.0344747	0.0278375	999	tags=43%, list=7%, signal=40%	MAPK7/KLF4/BMP7/AGER/IL10/APOA1/IL1RN/TNF/IL1B
GO:2000107	BP	GO:2000107	negative regulation of leukocyte apoptotic process	51	-0.473928	-1.70358	0.00309588	0.0345388	0.0278893	1547	tags=35%, list=10%, signal=32%	TSC22D3/JAK3/CCL5/BCL2/BCL6/FOXP1/IRS2/BCL3/ST3GAL1/HSH2D/CXCR2/LILRB1/DOCK8/IRF7/ADA/CCL19/CCR7/IDO1
GO:0046131	BP	GO:0046131	pyrimidine ribonucleoside metabolic process	12	-0.741729	-1.82294	0.00311594	0.0346632	0.0279897	947	tags=42%, list=6%, signal=39%	APOBEC2/UPP1/AICDA/APOBEC3B/APOBEC3A
GO:0046133	BP	GO:0046133	pyrimidine ribonucleoside catabolic process	12	-0.741729	-1.82294	0.00311594	0.0346632	0.0279897	947	tags=42%, list=6%, signal=39%	APOBEC2/UPP1/AICDA/APOBEC3B/APOBEC3A
GO:0009083	BP	GO:0009083	branched-chain amino acid catabolic process	21	0.631385	1.74648	0.00312395	0.0347026	0.0280216	2527	tags=43%, list=17%, signal=36%	ACAT1/HIBADH/ACADSB/ECHS1/BCKDHB/HIBCH/ACAD8/MCCC2/MCCC1
GO:0140098	MF	GO:0140098	catalytic activity, acting on RNA	309	0.323566	1.41534	0.00314255	0.0348595	0.0281482	4361	tags=43%, list=30%, signal=31%	POLR2J2/RPP25/EARS2/POLR3H/POLR1B/TSEN2/TRMT61B/EXD2/DDX28/THUMPD2/NYNRIN/RAD54B/TRMT11/EMG1/POLR1C/FARSB/NARS2/DDX55/REXO2/APEX1/QTRT1/DDX10/LACTB2/ELAC2/DDX31/DCP1B/POLR3B/MTFMT/RNASE4/DTWD2/DIMT1/TRNT1/DHX32/ALKBH5/PTRH2/POP1/DUS4L/NSUN6/DBR1/DDX27/VARS2/CNOT6/METTL5/SND1/MRM1/SUPV3L1/ERI1/DDX1/FDXACB1/DIS3L/DHX35/PUS1/MBLAC1/NUDT12/RCL1/POP7/DDX42/UPF1/PARS2/METTL2A/IARS2/DHX57/DHX15/POLR2B/T…
GO:0002520	BP	GO:0002520	immune system development	169	-0.348456	-1.52352	0.00315116	0.0349051	0.0281851	2026	tags=22%, list=14%, signal=19%	GATA3/HOXA3/FOXJ1/CD274/MAFB/TNFSF4/CBLB/ARTN/SAMHD1/MAPK1/ATAD5/ADAM17/HAND2/BCL2/BCL6/BCL3/RC3H1/SMAD3/TRAF3IP2/PSG9/NBN/NFKB2/HLA-G/IL2RA/IL10/JARID2/AICDA/CLCF1/LILRB2/HES1/LYN/RIF1/IRAK3/ADA/NFKBIZ/TNFAIP3/IDO1
GO:0042813	MF	GO:0042813	Wnt receptor activity	16	0.676472	1.76141	0.00316559	0.0350151	0.0282739	2412	tags=44%, list=16%, signal=37%	FZD6/FZD10/FZD8/FZD5/FZD4/NID1/RYK
GO:0019239	MF	GO:0019239	deaminase activity	25	-0.590321	-1.79641	0.00320938	0.0353987	0.0285837	947	tags=24%, list=6%, signal=22%	APOBEC2/ZBP1/AICDA/APOBEC3B/ADA/APOBEC3A
GO:0046716	BP	GO:0046716	muscle cell cellular homeostasis	19	0.643035	1.75835	0.0032056	0.0353987	0.0285837	3789	tags=63%, list=26%, signal=47%	TRIM32/LOX/CAV1/DMD/GAA/PLN/CFL2/PFKM/MTM1/CHRNA1/HIF1A/SOD1
GO:0070141	BP	GO:0070141	response to UV-A	12	0.724214	1.73923	0.00322729	0.0354956	0.0286619	111	tags=33%, list=1%, signal=33%	MMP3/MMP1/CCND1/MMP2
GO:0005923	CC	GO:0005923	bicellular tight junction	106	0.407009	1.55898	0.00322419	0.0354956	0.0286619	3466	tags=40%, list=23%, signal=31%	EPCAM/MPDZ/CCND1/AMOTL2/WNK4/CCDC85C/PARD3B/USP53/EPPK1/CLDN7/TGFBR1/SHROOM2/CLDN23/C1QTNF5/PARD6B/JAM3/FZD5/NHS/RPGRIP1L/ECT2/BVES/APC/PARD6A/PDCD6IP/F11R/CLDN1/AMOT/CTNNB1/CGN/DLG1/CYTH3/LIN7C/PARD3/CDK4/MXRA8/LSR/TRAF4/CLDN12/DLG3/PMP22/CLDN6/TJP1
GO:1901990	BP	GO:1901990	regulation of mitotic cell cycle phase transition	299	0.3229	1.41219	0.00326631	0.035874	0.0289675	3664	tags=34%, list=25%, signal=26%	DLGAP5/ANLN/CCND1/BIRC5/GPNMB/CENPF/MAD2L1/CHEK1/NUF2/SPC25/CTDSPL/E2F1/RRM2/UBE2C/NDC80/SPC24/HSPA2/CDKN2A/DACT1/CCNB1/BUB1/MUC1/NPM2/CDCA5/ZWINT/TTK/RRM1/PRKDC/DTL/WEE1/CCL2/BRCC3/APEX1/MTA3/STIL/CDC6/FBXO31/PKIA/NEK6/KANK2/APC/TP53/ANAPC7/DDR2/MNAT1/AURKB/RIOK2/CDK2/INO80/GIGYF2/INHBA/RRM2B/RAD17/SASS6/DPF2/NSMCE2/BTN2A2/ZFP36L2/ACTB/CDC16/RINT1/CDC25A/EGFR/PBRM1/EIF4G1/CDC25C/AKT1/CENPE/UBE2E…
GO:0048660	BP	GO:0048660	regulation of smooth muscle cell proliferation	127	-0.366861	-1.54975	0.0032826	0.0360021	0.0290709	1409	tags=23%, list=10%, signal=21%	CALCRL/BMP2/CCL5/TCF7L2/FOXP1/ERN1/CYBA/PTGIR/SOD2/PTAFR/CDKN1A/IRAK4/THBS1/PTGS2/IL10/CDKN1B/IGF1/HBEGF/IGFBP5/TRIB1/ID2/JUN/SF1/IL6R/TNF/APOD/TNFAIP3/IL6/EREG
GO:1903018	BP	GO:1903018	regulation of glycoprotein metabolic process	39	-0.518993	-1.77064	0.0032888	0.0360194	0.0290848	1344	tags=26%, list=9%, signal=23%	JAK3/TCF7L2/BCL2/PLCB1/IGF1/HBEGF/RAMP1/CCL19/PTX3/CCR7
GO:0032872	BP	GO:0032872	regulation of stress-activated MAPK cascade	173	-0.330749	-1.45311	0.00330348	0.0361292	0.0291735	796	tags=13%, list=5%, signal=12%	FOXO1/AGER/PLCB1/SPHK1/XIAP/SEMA3A/GADD45B/PER1/LEP/RIPK2/TAOK1/ZC3H12A/SLAMF1/VEGFA/PAGE4/CCL19/TNF/DUSP1/IL1A/TRAF1/CCR7/IL1B
GO:0046683	BP	GO:0046683	response to organophosphorus	115	-0.383232	-1.5935	0.00333306	0.0363505	0.0293522	1821	tags=29%, list=12%, signal=25%	PKD2/SLC26A6/OXT/SLC6A4/PANX1/TAF1/DUOX1/P2RX3/AKAP9/WNT10B/PFKFB1/AHR/FOSL1/PENK/HCN2/P2RY12/AQP9/PTAFR/ENPP1/P2RX1/PTGS2/AREG/PER1/IGFBP5/HCN4/THBD/ZFP36L1/SLC8A1/FOS/MMP19/P2RY1/IL1B/FOSB
GO:0002688	BP	GO:0002688	regulation of leukocyte chemotaxis	104	-0.381411	-1.55458	0.00332919	0.0363505	0.0293522	1586	tags=31%, list=11%, signal=28%	EDN1/MAPK1/PRSS56/ADAM17/CCL5/PTN/PGF/GPSM3/AKIRIN1/BST1/RAC2/TNFSF14/CXCR2/THBS1/IL23A/CCL7/CYP19A1/CX3CR1/LYN/CCL3/SLAMF1/CXCL10/C5AR1/VEGFA/FPR2/CCL19/IL6R/DUSP1/CCL4/IL6/CCR7/TNFAIP6
GO:0008484	MF	GO:0008484	sulfuric ester hydrolase activity	15	0.683759	1.7501	0.00335262	0.0363626	0.029362	731	tags=27%, list=5%, signal=25%	SULF1/ARSK/ARSJ/ARSI
GO:0032964	BP	GO:0032964	collagen biosynthetic process	36	0.548709	1.71627	0.00335288	0.0363626	0.029362	1942	tags=39%, list=13%, signal=34%	TGFB3/COL1A1/SERPINB7/ITGA2/CIITA/COL5A1/LARP6/PDGFRB/SERPINH1/PCOLCE/ERRFI1/DDR2/CYGB/INHBA
GO:0032370	BP	GO:0032370	positive regulation of lipid transport	82	-0.41716	-1.61494	0.0033527	0.0363626	0.029362	1735	tags=33%, list=12%, signal=29%	OXT/PLA2G10/EDN1/ZDHHC8/RXRA/CES1/NKX3-1/NTSR1/GAL/ATP8A2/RETN/PRELID1/ACSL1/C1QTNF1/PLTP/CETP/BMP6/ABCA8/NFKBIA/GHRL/ACSL5/CRH/CYP19A1/APOA1/PTGES/IL1A/IL1B
GO:0050907	BP	GO:0050907	detection of chemical stimulus involved in sensory perception	122	-0.362537	-1.53411	0.00334787	0.0363626	0.029362	6044	tags=64%, list=41%, signal=38%	OR2C1/OR4K1/OR1F1/OR1G1/OR56B1/TAS2R9/OR3A3/OR1S2/OR6K2/OR2F1/PKD1L3/OR4X2/OR13D1/OR10H3/OR10J5/OR6N1/OR51Q1/OR1D5/OR51G1/OR7A5/OR2M2/TAS2R31/OR8B8/LPO/OR8K3/OR51D1/OR4C15/OR13C4/OR12D3/OR51E2/OR10J1/OR4A15/OR4C3/OR2J2/TAS2R8/OR1F2P/OR2B6/OR1C1/OR7E24/OR52K2/OR7G3/OR2C3/RTP1/OR5I1/OR7A10/OR2A7/OR5V1/OR1D2/TAS2R5/CNGB1/OR4D2/TAS2R16/PIGR/RTP4/TAS2R10/OR1L4/TAS2R4/OR51A7/OR52B2/OR10T2/CST2/OR2H1/OR…
GO:0043567	BP	GO:0043567	regulation of insulin-like growth factor receptor signaling pathway	22	-0.612706	-1.82262	0.00337965	0.0366018	0.0295552	1332	tags=36%, list=9%, signal=33%	BMP2/NKX3-1/WNT1/IGF1/IGFBP5/CILP/GH1/IGFBP1
GO:0035259	MF	GO:0035259	nuclear glucocorticoid receptor binding	10	-0.773191	-1.82022	0.00340015	0.0367727	0.0296931	908	tags=40%, list=6%, signal=38%	SMAD3/TACC1/NR4A1/NR4A2
GO:0050708	BP	GO:0050708	regulation of protein secretion	227	-0.314432	-1.43334	0.00341347	0.0368655	0.0297681	1250	tags=17%, list=8%, signal=16%	CCL5/TCF7L2/DRD4/GNAZ/IRS2/HCAR2/RFX3/KCNN4/ACVR1C/TLR2/ACHE/FOXO1/GPR27/PFKL/BMP6/TTN/PLCB1/APBB3/MIDN/NR1D1/GHRL/FFAR2/ORAI1/GIPR/TRH/KCNQ1OT1/UCP2/IGF1/STX1A/LEP/CD38/ADORA2A/CPT1A/CNR1/TNF/RSAD2/IL1A/IL6/IL1B
GO:0032725	BP	GO:0032725	positive regulation of granulocyte macrophage colony-stimulating factor production	11	-0.736245	-1.7696	0.00346617	0.0373315	0.0301443	1309	tags=64%, list=9%, signal=58%	SYK/TLR9/IL17D/LILRA2/CD80/IL23A/IL1B
GO:0002063	BP	GO:0002063	chondrocyte development	29	0.578442	1.71405	0.00346622	0.0373315	0.0301443	1813	tags=31%, list=12%, signal=27%	SULF1/HOXA11/ECM1/COL27A1/EXT1/SERPINH1/PTHLH/AXIN2/TGFBR2
GO:0000910	BP	GO:0000910	cytokinesis	157	0.365134	1.49113	0.00348218	0.0374515	0.0302413	3598	tags=34%, list=24%, signal=26%	ANLN/BIRC5/CEP55/KLHDC8B/STMN1/CENPA/KIF20A/SPTBN1/RTKN/CIT/MYO19/FMN2/CALM2/LZTS2/EXOC6B/SNX33/CDC6/SPIRE1/ECT2/BIRC6/EXOC6/PKP4/PDXP/APC/AURKB/EXOC5/PDCD6IP/GIPC1/CCP110/KIF20B/MYH9/CHMP7/CENPV/ZFYVE26/ZFYVE19/STAMBP/CUL3/CDCA8/EXOC2/BCL2L1/CHMP3/MYH10/VPS4B/NUP62/IST1/KIF23/CKAP2/RAB11FIP4/PLK1/GIT1/KIF4A/RAB11A/CDC25B
GO:0002444	BP	GO:0002444	myeloid leukocyte mediated immunity	91	-0.407875	-1.62095	0.00349382	0.0375247	0.0303004	2093	tags=31%, list=14%, signal=27%	PRAM1/CBL/SLC18A2/SCNN1B/TICAM1/CD300A/GAB2/STXBP2/ADAM17/VAMP2/TRAF3IP2/RAC2/PDPK1/LAT/TREM1/MILR1/PTAFR/CXCL6/IRAK4/RABGEF1/C3/SERPINB9/CX3CR1/MAVS/LYN/CCL3/DNASE1L3/IL6
GO:0140014	BP	GO:0140014	mitotic nuclear division	255	0.332729	1.42442	0.00351058	0.0376528	0.0304038	3570	tags=36%, list=24%, signal=28%	DLGAP5/ANLN/BIRC5/CAV2/NCAPG/CD28/NEK2/CENPF/MAD2L1/KLHDC8B/CHEK1/NUF2/SPC25/UBE2C/NDC80/SPC24/ARHGEF10/DSCC1/CCNB1/TPX2/BUB1/CDCA2/PDS5A/NPM2/ESCO2/CDCA5/REEP3/ZWINT/TTK/NCAPH/KIF18A/PDGFRB/EML4/PSRC1/RANBP1/CENPK/PDXP/TOM1L1/APC/ANAPC7/EGF/RRS1/SPICE1/AURKB/L3MBTL1/TUBG1/INO80/ANKLE2/PPP2R1A/NSMCE2/KIF20B/TUBG2/CDC16/CHMP7/MKI67/PRMT5/SMC2/CDC25C/SEH1L/CENPE/CUL9/NCAPG2/EPGN/RAN/SMPD3/CUL3/KIF2…
GO:0001707	BP	GO:0001707	mesoderm formation	58	0.466472	1.61294	0.00352302	0.0377341	0.0304695	2690	tags=36%, list=18%, signal=30%	ITGA3/ITGA2/HOXA11/EPHA2/BMPR1A/NF2/ITGB4/TWSG1/EOMES/GPI/FGFR2/TXNRD1/EYA2/ITGB1/HMGA2/INHBA/EPB41L5/GJA1/WNT5A/POFUT2/NODAL
GO:0032309	BP	GO:0032309	icosanoid secretion	41	-0.508824	-1.73762	0.00355474	0.0380216	0.0307016	2879	tags=49%, list=20%, signal=39%	DRD2/MAP2K6/CYP4F2/SYK/SSTR4/PLA2G2D/NOS2/ANXA1/PLA2G2E/OXT/PLA2G10/EDN1/NTSR1/DRD4/PNPLA8/PTGS2/LEP/PTGES/IL1A/IL1B
GO:0000280	BP	GO:0000280	nuclear division	360	0.303366	1.34152	0.0035816	0.0382201	0.0308619	3598	tags=34%, list=24%, signal=26%	DLGAP5/ANLN/ASPM/BIRC5/CAV2/TOP2A/NCAPG/CD28/NEK2/CENPF/MAD2L1/KLHDC8B/CHEK1/NUF2/SPC25/UBE2C/NDC80/SPC24/HSPA2/ARHGEF10/STAG3/DSCC1/CCNB1/TPX2/BUB1/CDCA2/PDS5A/NPM2/ESCO2/CDCA5/FMN2/REEP3/ZWINT/TTK/NCAPH/RAD54B/RAD51/KIF18A/PDGFRB/EML4/PSRC1/RMI1/RANBP1/SLC2A8/MND1/SPIRE1/CENPK/PDXP/PSMC3IP/TOM1L1/APC/ANAPC7/RPS6KA2/EGF/RRS1/SPICE1/ERCC4/AURKB/L3MBTL1/TUBG1/INO80/ANKLE2/PPP2R1A/MYBL1/CCNB2/MLH3/…
GO:0051223	BP	GO:0051223	regulation of protein transport	435	-0.275711	-1.33023	0.00358313	0.0382201	0.0308619	1250	tags=15%, list=8%, signal=14%	CCL5/TCF7L2/UHMK1/DRD4/BCAS3/GNAZ/IRS2/RUFY3/TM9SF4/HCAR2/EMD/CEP290/VAMP2/SMAD3/RFX3/KCNN4/ACVR1C/RAC2/TLR2/DNAJC27/ACHE/FOXO1/GPR27/PFKL/BMP6/TTN/SP100/PLCB1/MYO1C/INSIG1/RHOU/APBB3/MIDN/LEPROT/NR1D1/GHRL/FFAR2/ORAI1/GIPR/LRRK2/TRH/KCNQ1OT1/PTGS2/UCP2/GZMB/IGF1/SLC7A11/STX1A/FYN/LEP/PTPN1/CD38/MAVS/ZC3H12A/ADORA2A/CPT1A/CNR1/TNF/APOD/RSAD2/USP36/IL1A/IL6/IL1B
GO:0048644	BP	GO:0048644	muscle organ morphogenesis	65	0.456374	1.60171	0.00361977	0.038558	0.0311347	1410	tags=22%, list=10%, signal=20%	COL3A1/ANKRD1/WNT2/TGFB2/TPM1/S1PR1/BMPR1A/HEG1/TGFBR1/MYLK/DSP/FGFR2/EFEMP2/RBPJ
GO:0002753	BP	GO:0002753	cytosolic pattern recognition receptor signaling pathway	79	-0.41782	-1.60514	0.003659	0.0389166	0.0314243	983	tags=39%, list=7%, signal=37%	MAP2K6/RFTN1/IFIH1/OAS1/TLR9/TIRAP/MYD88/HSPA1A/IRF3/TRAF6/LILRA4/RELA/RIOK3/FCRL3/SLC15A2/DDX60/USP15/ANKRD17/NFKBIA/XIAP/IRAK4/TREML4/PELI1/RIPK2/BIRC3/OAS3/IRF7/TNF/RSAD2/OASL/TNFAIP3
GO:0043410	BP	GO:0043410	positive regulation of MAPK cascade	420	-0.278947	-1.34572	0.00366345	0.0389166	0.0314243	1760	tags=18%, list=12%, signal=16%	KSR1/INSR/LPAR2/NEK10/LPAR3/MAP2K7/ERN2/CCL15/EDN1/EIF2AK2/MAP3K4/ADRA1A/EZH2/SPRY2/HAND2/BMP2/CFLAR/FCRL3/CCL5/DRD4/TLR6/FGFR4/OSM/ERN1/TMEM106A/GPBAR1/C1QTNF1/DNAJC27/AGER/ICAM1/MAP2K3/ADRA2B/PLCB1/SPHK1/XIAP/CCL17/GHRL/LRRK2/SEMA3A/THBS1/MAP3K13/CCL7/LILRA5/IGF1/GADD45B/LEP/SPAG9/PTPN1/RIPK2/FLT1/TAOK1/ZC3H12A/CCL3/LIF/SLAMF1/C5AR1/PROK1/VEGFA/FPR2/AKAP13/CCL19/JUN/GPR183/TNF/CCL4/P2RY1/IL1A/G…
GO:0071398	BP	GO:0071398	cellular response to fatty acid	31	-0.53472	-1.71126	0.00367164	0.038937	0.0314407	1586	tags=45%, list=11%, signal=40%	EDN1/ID3/PDK4/FFAR3/LDLR/PTAFR/PLCB1/LPL/FFAR2/HES1/PID1/ZC3H12A/CPT1A/DGAT2
GO:0046626	BP	GO:0046626	regulation of insulin receptor signaling pathway	60	-0.437929	-1.61879	0.00368038	0.038937	0.0314407	902	tags=32%, list=6%, signal=30%	PRKCB/SRC/SIRT1/PRKAA1/SIK2/GNAI2/PTPN2/FFAR3/OSBPL8/NUCKS1/ENPP1/PTPRE/PIP4K2A/SOCS3/LEP/PTPN1/PID1/SOCS1/IL1B
GO:0031901	CC	GO:0031901	early endosome membrane	156	0.368876	1.50367	0.0036763	0.038937	0.0314407	3738	tags=40%, list=25%, signal=30%	GPNMB/TMEM163/MCOLN3/SYNDIG1/ATP9A/PDLIM4/CLCN4/BOK/MTMR4/CFTR/RAB11FIP5/PLD3/SNX12/CAV1/KIF16B/SLC1A1/SLC39A14/FZD5/SNX2/ABCB6/STEAP4/SNX7/RABEP1/OCRL/TPCN1/RUFY1/WDR91/HPS6/INPP5F/VPS41/OSBPL6/SNX4/EGFR/MTMR2/SNX1/HLA-DRA/CLCN3/ZFYVE28/CD8B/SNX5/RAB4A/WDR81/CLIP3/SNX6/SLC9A6/CLN3/SNX13/TMEM9B/DAGLA/INPP5B/VTI1B/SLC15A4/PI4K2B/NAPEPLD/TMEM30A/RAB5B/SNX16/TMEM184A/SNX3/STAM/VAMP8/WLS/APPL1
GO:0034394	BP	GO:0034394	protein localization to cell surface	61	0.459278	1.59279	0.00371542	0.0392543	0.0316969	2782	tags=38%, list=19%, signal=31%	BDNF/ABCA12/FGF7/GPM6B/ASTN2/RAB11FIP5/KCNAB2/JAM3/PTPRK/SNX33/VCL/EMP2/FBLN5/EGF/GPD1L/ABCA2/PIGU/EPHB2/AKT1/CTNNB1/HSP90AB1/PICALM/TAX1BP3
GO:0046655	BP	GO:0046655	folic acid metabolic process	12	0.719474	1.72784	0.0037286	0.0393401	0.0317662	3911	tags=75%, list=27%, signal=55%	SLC46A1/SHMT1/SHMT2/FOLR1/DHFR/SLC19A1/SLC25A32/MTRR/ALDH1L2
GO:0071276	BP	GO:0071276	cellular response to cadmium ion	30	-0.555428	-1.77183	0.00373574	0.0393619	0.0317839	1526	tags=33%, list=10%, signal=30%	MAPK1/MT1X/MT1A/MT1H/MT1E/MT1G/MT1F/CYP1A2/JUN/FOS
GO:0015718	BP	GO:0015718	monocarboxylic acid transport	134	-0.357131	-1.51597	0.00374638	0.0394207	0.0318313	2879	tags=38%, list=20%, signal=31%	DRD2/SLC6A13/MAP2K6/CYP4F2/SLCO3A1/SYK/FABP7/SSTR4/PLA2G2D/ABCD1/NOS2/ABCB4/ANXA1/PLA2G2E/PRKAA1/SLC22A13/CD36/CRABP1/EMB/FABP5/ABCC2/SLC26A6/SLC25A20/OXT/SLCO4A1/PLA2G10/EDN1/CES1/NTSR1/DRD4/CPT1B/IRS2/ACSL1/CPT2/PNPLA8/AQP9/ACSL5/THBS1/PTGS2/SLC27A2/SLC16A6/PLIN2/SLC22A1/LEP/MFSD2A/SLC16A7/CPT1A/PTGES/TNF/IL1A/IL1B
GO:0048332	BP	GO:0048332	mesoderm morphogenesis	60	0.458194	1.58741	0.00379774	0.0399071	0.0322241	2690	tags=35%, list=18%, signal=29%	ITGA3/ITGA2/HOXA11/EPHA2/BMPR1A/NF2/ITGB4/TWSG1/EOMES/GPI/FGFR2/TXNRD1/EYA2/ITGB1/HMGA2/INHBA/EPB41L5/GJA1/WNT5A/POFUT2/NODAL
GO:0038061	BP	GO:0038061	NIK/NF-kappaB signaling	112	-0.373842	-1.55029	0.00382587	0.0401484	0.0324189	1701	tags=29%, list=12%, signal=25%	TNFRSF10B/RELA/EDN1/EIF2AK2/NLRP12/IFI35/TNFRSF10A/TNFSF15/TLR6/NFAT5/BCL3/BMP7/DICER1/RC3H1/EP300/TLR2/TNFSF14/AGER/NFKBIA/NFKB2/LIMS1/SPHK1/CD86/IL23A/NFKB1/BIRC3/ZC3H12A/CCL19/TNF/REL/NLRP3/IL1B
GO:0001891	CC	GO:0001891	phagocytic cup	24	-0.585701	-1.77253	0.00388957	0.0407619	0.0329143	2334	tags=38%, list=16%, signal=32%	ANXA1/ABCA7/LCP1/RAB31/BIN2/MYO1G/CORO1A/TNF/CLEC4E
GO:0005149	MF	GO:0005149	interleukin-1 receptor binding	16	-0.685678	-1.85535	0.00395486	0.0410527	0.0331492	2709	tags=56%, list=18%, signal=46%	IL1F10/TLR9/IL36RN/MYD88/IL1RAP/IRAK4/IL1RN/IL1A/IL1B
GO:0051382	BP	GO:0051382	kinetochore assembly	14	0.70142	1.75734	0.00393658	0.0410527	0.0331492	1464	tags=43%, list=10%, signal=39%	DLGAP5/CENPF/CENPA/CENPH/CENPN/CENPK
GO:0032620	BP	GO:0032620	interleukin-17 production	32	-0.539786	-1.74735	0.00395509	0.0410527	0.0331492	2962	tags=47%, list=20%, signal=38%	IFNG/IL15/RFTN1/IL36RN/MYD88/JAK2/TNFSF4/ARID5A/SLC7A5/OSM/LY9/DDIT3/SPHK1/IL23A/IL6
GO:0032660	BP	GO:0032660	regulation of interleukin-17 production	32	-0.539786	-1.74735	0.00395509	0.0410527	0.0331492	2962	tags=47%, list=20%, signal=38%	IFNG/IL15/RFTN1/IL36RN/MYD88/JAK2/TNFSF4/ARID5A/SLC7A5/OSM/LY9/DDIT3/SPHK1/IL23A/IL6
GO:0060512	BP	GO:0060512	prostate gland morphogenesis	26	0.597192	1.72102	0.00394061	0.0410527	0.0331492	115	tags=19%, list=1%, signal=19%	SULF1/TNC/MMP2/SERPINB5/TP63
GO:0032608	BP	GO:0032608	interferon-beta production	50	-0.464101	-1.66692	0.00394506	0.0410527	0.0331492	2646	tags=40%, list=18%, signal=33%	NMI/IFIH1/OAS1/TLR9/TIRAP/HMGB2/IRF3/RELB/TICAM1/RIOK3/TLR2/IRF1/OAS2/LILRB1/RIPK2/MAVS/OAS3/ISG15/IRF7/REL
GO:0032648	BP	GO:0032648	regulation of interferon-beta production	50	-0.464101	-1.66692	0.00394506	0.0410527	0.0331492	2646	tags=40%, list=18%, signal=33%	NMI/IFIH1/OAS1/TLR9/TIRAP/HMGB2/IRF3/RELB/TICAM1/RIOK3/TLR2/IRF1/OAS2/LILRB1/RIPK2/MAVS/OAS3/ISG15/IRF7/REL
GO:0035272	BP	GO:0035272	exocrine system development	43	0.501003	1.6175	0.00395956	0.0410527	0.0331492	1844	tags=33%, list=13%, signal=29%	TGFB3/TFCP2L1/TGFB2/PLXNA1/FGF7/SNAI2/TWSG1/NFIB/FGFR2/EDA/PLXND1/NRP1/LAMA5/NTN4
GO:0014020	BP	GO:0014020	primary neural tube formation	93	0.418968	1.57895	0.00397215	0.0411284	0.0332102	3142	tags=32%, list=21%, signal=26%	RGMA/TGFB2/PRKACB/PTK7/TEAD2/MTHFD1/FZD6/OVOL2/GRHL2/KAT2A/CLUAP1/DLC1/TSC1/STIL/FOLR1/DVL1/SPINT2/MKS1/HECTD1/IFT172/CELSR1/KIF20B/DVL2/WNT5A/NODAL/SPINT1/LUZP1/CTHRC1/ABL1/PLXNB2
GO:0071248	BP	GO:0071248	cellular response to metal ion	171	-0.341948	-1.49914	0.00397848	0.0411392	0.033219	2082	tags=22%, list=14%, signal=19%	ITPKC/PRKAA1/CYP1A1/INHBB/SYT3/PKD2/NEUROD2/EIF2AK3/EDN1/MAPK1/SYT6/SYT17/MT1X/SYT1/MAP1LC3A/HSD17B1/BMP6/JUNB/MT1A/MT1B/SYT8/LRRK2/PTGS2/MT1H/CDKN1B/PPIF/LCE1D/MT1E/MT1G/MT1F/SYT12/CYP1A2/JUN/NPTX1/MT1M/FOS/MTF1/FOSB
GO:0071715	BP	GO:0071715	icosanoid transport	54	-0.458635	-1.67158	0.00400051	0.041312	0.0333586	2879	tags=46%, list=20%, signal=37%	DRD2/MAP2K6/CYP4F2/SLCO3A1/SYK/ABCC6/SSTR4/PLA2G2D/NOS2/ANXA1/PLA2G2E/ABCC2/OXT/SLCO4A1/PLA2G10/EDN1/NTSR1/DRD4/PNPLA8/PTGS2/SLC22A1/LEP/PTGES/IL1A/IL1B
GO:2000319	BP	GO:2000319	regulation of T-helper 17 cell differentiation	15	-0.675752	-1.78314	0.0040126	0.0413819	0.033415	969	tags=40%, list=7%, signal=37%	RC3H1/JUNB/IL23A/ZC3H12A/NFKBID/NFKBIZ
GO:0001637	MF	GO:0001637	G protein-coupled chemoattractant receptor activity	19	-0.633004	-1.77812	0.00405204	0.0416781	0.0336541	895	tags=37%, list=6%, signal=35%	CXCR1/CCR3/CXCR2/CCRL2/CX3CR1/GPR35/CCR7
GO:0004950	MF	GO:0004950	chemokine receptor activity	19	-0.633004	-1.77812	0.00405204	0.0416781	0.0336541	895	tags=37%, list=6%, signal=35%	CXCR1/CCR3/CXCR2/CCRL2/CX3CR1/GPR35/CCR7
GO:0021915	BP	GO:0021915	neural tube development	155	0.363512	1.47831	0.00409974	0.042113	0.0340053	3180	tags=31%, list=22%, signal=25%	RGMA/TGFB2/EPHA2/DZIP1L/PRKACB/PTK7/TEAD2/DACT1/MTHFD1/ZNF358/FZD6/SOX17/OVOL2/SOX11/GRHL2/KAT2A/CLUAP1/DLC1/PHGDH/RPGRIP1L/TSC1/STIL/FOLR1/CBY1/DVL1/GLI2/SPINT2/MKS1/HECTD1/IFT172/CELSR1/KIF20B/DVL2/WNT5A/PLOD3/NUP133/WDR19/BMI1/NODAL/SPINT1/LUZP1/GORAB/ITPK1/INTU/CTHRC1/ABL1/PLXNB2/RNF220
GO:0034329	BP	GO:0034329	cell junction assembly	371	0.309136	1.37505	0.00411225	0.0421858	0.0340641	2465	tags=24%, list=17%, signal=21%	GREM1/CDH13/MDGA1/COL16A1/CDH2/ITGA2/MPDZ/AJUBA/LRFN3/CDH3/CTTN/AGT/BDNF/TEK/SYNDIG1/EPHA2/CD9/ITGB4/OXTR/MAP1B/LAMA3/FARP1/SNAI2/ITGA6/GPM6B/PTPRO/CLDN7/TRPV4/SRPX2/FN1/WNT7A/DST/PTK2/CLDN23/PARD6B/RAB17/OPHN1/CAV1/THY1/PTPN13/ARL2/EEF2K/JAM3/GRHL2/FZD5/CDH1/PTPRK/AMIGO2/DLC1/SNCA/VCL/THBS2/TSC1/KIRREL3/DVL1/ACE/DLG5/ECT2/LRRN1/COL17A1/PKP4/PLXND1/APC/NRP1/RAP2A/CAPZA1/VMP1/NPTN/PDCD6IP/ARHGAP6/…
GO:0043269	BP	GO:0043269	regulation of monoatomic ion transport	461	-0.268811	-1.30713	0.00414215	0.0424365	0.0342666	2471	tags=23%, list=17%, signal=20%	ABCC8/TRPC3/TLR9/GALR2/FXYD3/TMSB4X/OXSR1/ANK3/NDUFA4/NKAIN1/RIPK1/KCNIP2/CACNA1B/KCNIP4/CXCR4/P2RY6/ATP2B1/KCNA7/WNK2/STAC3/TWIST1/CAMK2G/KCNK15/SERPINE2/CACNG6/KEL/KCNE2/PRKACA/GNAI2/KCNRG/DIAPH1/PKD2/SLC6A4/IFNGR2/SLC30A1/KCNMB1/CASK/EDN1/SIK1/G6PD/CACNA2D4/BEST3/CLDN10/JAK3/CATSPER1/P2RX3/GRIN2C/FCRL3/AKAP9/HOMER2/CCL5/CACNB2/NTSR1/GAL/DRD4/BCL2/GEM/CYBA/KCNK5/HCN2/VAMP2/LILRA2/KCNN4/SESTD1/P…
GO:0003161	BP	GO:0003161	cardiac conduction system development	30	-0.549578	-1.75316	0.00414827	0.0424414	0.0342705	399	tags=23%, list=3%, signal=23%	MSX1/HCN4/ID2/HOPX/MSC/IRX3/HEY1
GO:0050433	BP	GO:0050433	regulation of catecholamine secretion	46	-0.487231	-1.69243	0.00415353	0.0424414	0.0342705	1890	tags=30%, list=13%, signal=27%	SYT3/OXT/SYT6/SYT17/SYT1/FFAR3/ADRA2B/SYT8/CRH/STX1A/ADORA2A/SYT12/CNR1/P2RY1
GO:1903725	BP	GO:1903725	regulation of phospholipid metabolic process	30	0.560467	1.68236	0.00416647	0.0425177	0.0343321	2435	tags=40%, list=17%, signal=33%	FABP3/HTR2B/SCARB1/IDH1/SLC27A1/APOC1/MTMR4/ABCA3/ABCA2/CAPN2/MTMR2/MTMR1
GO:0030488	BP	GO:0030488	tRNA methylation	35	0.549814	1.70995	0.00419325	0.0427218	0.0344969	4947	tags=69%, list=34%, signal=46%	TRMT61B/THUMPD2/TRMT11/GTPBP3/WDR6/NSUN6/METTL2A/TRMT61A/FTSJ1/THADA/LCMT2/TRMT2A/TARBP1/TRMT6/NSUN2/BCDIN3D/TYW3/TRMT2B/NSUN3/METTL1/MTO1/TRMT1L/METTL8/TRMT12
GO:0002690	BP	GO:0002690	positive regulation of leukocyte chemotaxis	82	-0.412833	-1.59818	0.00419746	0.0427218	0.0344969	1586	tags=33%, list=11%, signal=30%	EDN1/MAPK1/PRSS56/ADAM17/CCL5/PTN/PGF/GPSM3/AKIRIN1/RAC2/TNFSF14/CXCR2/THBS1/IL23A/CCL7/CX3CR1/CCL3/SLAMF1/CXCL10/C5AR1/VEGFA/FPR2/CCL19/IL6R/CCL4/IL6/CCR7
GO:0045662	BP	GO:0045662	negative regulation of myoblast differentiation	21	-0.620658	-1.82133	0.00426743	0.0433423	0.034998	1765	tags=38%, list=12%, signal=34%	SRA1/CMTM5/ID3/DDIT3/DLL1/CCL17/CXCL10/TNF
GO:0032729	BP	GO:0032729	positive regulation of type II interferon production	69	-0.410172	-1.54016	0.00426957	0.0433423	0.034998	1495	tags=29%, list=10%, signal=26%	CD226/JAK2/BTN3A2/TNFSF4/ARID5A/SLC7A5/TXK/BCL3/ZFPM1/LILRB1/SLC11A1/PDE4D/IL23A/RIPK2/ISG15/SLAMF1/PDE4B/TNF/EBI3/IL1B
GO:0032305	BP	GO:0032305	positive regulation of icosanoid secretion	20	-0.632722	-1.83233	0.00429082	0.0435012	0.0351262	2835	tags=50%, list=19%, signal=40%	MAP2K6/CYP4F2/SSTR4/OXT/PLA2G10/EDN1/NTSR1/PTGES/IL1A/IL1B
GO:0030111	BP	GO:0030111	regulation of Wnt signaling pathway	278	0.324689	1.40193	0.00429967	0.0435341	0.0351528	3398	tags=31%, list=23%, signal=25%	SULF1/DKK3/GREM1/COL1A1/CDH2/ITGA3/ASPM/CDH3/RSPO3/APCDD1L/DACT3/IGFBP4/SNAI2/PTK7/PTPRO/LIMD1/ALPK2/DACT1/RUVBL1/GLI1/HHEX/FZD6/WNT5B/RECK/SOX13/PLEKHA4/DAB2/CAV1/SOX17/MLLT3/FGFR2/ZBED3/TMEM237/LZTS2/APOE/NXN/FGF2/EDA/TBL1XR1/SCEL/FOLR1/CBY1/RNF146/RBPJ/NLE1/MKS1/APC/BARX1/EGF/FERMT1/AXIN2/AMFR/BAMBI/RBMS3/PPP2R1A/NFATC1/SPIN1/TMEM132A/TPBG/EGFR/WNT5A/DAB2IP/LGR6/CSNK2A1/APP/CTNNB1/MDFI/VGLL4/T…
GO:0045176	BP	GO:0045176	apical protein localization	13	0.706266	1.72788	0.00435149	0.0440015	0.0355302	2227	tags=62%, list=15%, signal=52%	SHROOM3/SHROOM2/JAM3/DLG5/ATP8B1/CELSR1/ACTB/MAL
GO:0005774	CC	GO:0005774	vacuolar membrane	394	0.299175	1.33406	0.00437015	0.0441328	0.0356363	3141	tags=28%, list=21%, signal=23%	ATP6V0D2/SCARB1/DPP4/MMD/MCOLN3/NPC1/HLA-DMB/CTSD/ATP6V0E2/MYO6/CLCN4/TLR7/HPS4/HLA-DQB2/CFTR/SLC48A1/VASN/PLD3/CTSA/PLEKHF1/SLC46A3/WIPI1/ITM2C/CP/DAB2/HLA-DQB1/PRCP/SLC39A14/HLA-DQA1/ABCB6/HLA-DQA2/HLA-DPB1/RDH14/SLC2A8/CD74/SLC26A11/CLTC/ATP6V0A1/ABHD6/PSEN2/TPCN1/SIDT2/ATP8A1/ATP6V1D/DRAM1/ATP6V1C1/MFSD1/GAA/HLA-DPA1/HPS6/EGF/M6PR/ABCA3/PSAP/HLA-DOA/VPS41/GPR143/VMP1/GNB4/SLC29A3/HSPA8/TSPAN1…
GO:0001974	BP	GO:0001974	blood vessel remodeling	41	0.521346	1.68347	0.0043834	0.0441779	0.0356727	1410	tags=24%, list=10%, signal=22%	CBS/RSPO3/AGT/CCR2/EPAS1/AXL/EXT1/NPR3/ACE/RBPJ
GO:0001889	BP	GO:0001889	liver development	127	-0.364036	-1.53782	0.00438597	0.0441779	0.0356727	2387	tags=29%, list=16%, signal=25%	BAAT/ANXA1/CSNK2A2/SRSF5/MET/WNT3A/TGFBR3/TAF10/HPN/CYP1A1/NKX2-8/PKD2/CDK5RAP3/RELA/VTN/SLC7A5/EZH2/CFLAR/PTN/WNT1/HLX/SMAD3/SOD2/IL10/FRZB/UCP2/UPB1/JARID2/HES1/ARID5B/WNT4/CPT1A/ADA/JUN/TNF/TNFAIP3/IL6
GO:0005758	CC	GO:0005758	mitochondrial intermembrane space	70	0.44665	1.59892	0.00443835	0.0446476	0.0360519	3985	tags=50%, list=27%, signal=37%	NLN/TXNIP/NME4/GATM/FKBP10/ARL2/REXO2/SHMT2/CPOX/IMMT/PINK1/AIFM1/CHCHD4/NDUFS1/HSD3B1/TIMM13/CAPN2/NDUFA8/TRAP1/CDC25C/AK2/THOP1/SUOX/HSD3B2/PARK7/HTRA2/CHCHD10/PANK2/NBR1/SIRT5/ARL2BP/SOD1/TIMM23/CHCHD2/CIAPIN1
GO:0043123	BP	GO:0043123	positive regulation of I-kappaB kinase/NF-kappaB signaling	175	-0.330332	-1.46277	0.00447668	0.0449751	0.0363164	2556	tags=27%, list=17%, signal=23%	LITAF/SECTM1/TLR9/TIRAP/PRKCB/CTH/MYD88/RNF31/RIPK1/MALT1/TRIM25/IRF3/TRIM52/TRAF6/CD36/TRIM34/TMED4/TNFRSF10B/RELA/TICAM1/TAB3/CFLAR/CASP1/TLR6/UBE2V1/TMEM106A/APOL3/TRAF3IP2/ANKRD17/CARD16/PIM2/IRAK4/CXXC5/BRD4/FYN/PELI1/RIPK2/BIRC3/MAVS/AKAP13/CCL19/TNF/CLEC4D/REL/IL1A/CCR7/S100A12/IL1B
GO:0051984	BP	GO:0051984	positive regulation of chromosome segregation	27	0.578544	1.68311	0.00449579	0.0451087	0.0364243	3096	tags=41%, list=21%, signal=32%	BIRC5/NCAPG/CCNB1/NCAPH/CDC6/AURKB/SMC2/NCAPG2/CDCA8/NCAPD3/RAD18
GO:0004553	MF	GO:0004553	hydrolase activity, hydrolyzing O-glycosyl compounds	67	0.440639	1.56604	0.00452717	0.0453651	0.0366313	2320	tags=30%, list=16%, signal=25%	CHIT1/FUCA1/MAN1C1/LYZ/GBE1/HYAL2/GUSB/GLB1/MAN2A2/GAA/GM2A/ABHD10/AGL/MAN1A1/HEXB/NAGLU/MANEA/PARG/HEXA/MAN2A1
GO:0002863	BP	GO:0002863	positive regulation of inflammatory response to antigenic stimulus	11	-0.724867	-1.74225	0.00453955	0.0453722	0.036637	417	tags=36%, list=3%, signal=35%	C3/CNR1/TNF/CCR7
GO:0044853	CC	GO:0044853	plasma membrane raft	97	0.401715	1.52389	0.00453551	0.0453722	0.036637	1813	tags=24%, list=12%, signal=21%	CDH13/CDH2/KCNMA1/SCARB1/IRS1/CAV2/ITGAM/BMPR1A/TREM2/MYOF/FASLG/MS4A4A/CAV1/KIF18A/SPRED1/CDH1/DLC1/BVES/SLC2A1/ITGB2/CR1/LRP8/TGFBR2
GO:0003094	BP	GO:0003094	glomerular filtration	22	0.625537	1.73508	0.00454875	0.0454058	0.0366642	1357	tags=32%, list=9%, signal=29%	SULF1/ADORA1/F2RL1/PTPRO/RHPN2/GAS6/EMP2
GO:0030496	CC	GO:0030496	midbody	178	0.360773	1.49554	0.00457588	0.045618	0.0368355	3552	tags=33%, list=24%, signal=25%	ANLN/ASPM/BIRC5/CEP55/NEK2/CENPF/KLHDC8B/KIF20A/FOXL2/ZNF330/SCCPDH/CIT/AGAP2/LZTS2/EML4/PSRC1/WIZ/TXNDC9/ECT2/BIRC6/EXOC6/PKP4/PDXP/SLC2A1/GNL3/CLIC4/RAP2A/URB2/AURKB/EXOC5/RNF8/RAB8A/PDCD6IP/HSP90B1/KIF20B/CAPG/CHMP7/RALB/CENPV/GNAI1/CENPE/RAN/ZFYVE26/ZFYVE19/SHCBP1/CDCA8/EXOC2/CHMP3/FAM50B/MYH10/VPS4B/NUP62/RAD21/IST1/KIF23/RAB11FIP4/PLK1/DTNBP1/KIF4A
GO:0032692	BP	GO:0032692	negative regulation of interleukin-1 production	32	-0.534022	-1.72869	0.00459521	0.045752	0.0369437	1455	tags=38%, list=10%, signal=34%	NLRP12/MEFV/SERPINB1/CARD16/GHRL/IL10/IGF1/CX3CR1/ZC3H12A/APOA1/NLRP3/TNFAIP3
GO:0097546	CC	GO:0097546	ciliary base	32	0.539631	1.64172	0.00460622	0.045803	0.0369849	1816	tags=28%, list=12%, signal=25%	KCNQ1/DZIP1/PRKACB/CLCN4/GLI1/FANK1/CLUAP1/GLI2/RAB8A
GO:0016126	BP	GO:0016126	sterol biosynthetic process	51	0.479597	1.6097	0.0046147	0.0458288	0.0370057	3998	tags=53%, list=27%, signal=39%	ABCG4/MSMO1/FGF1/CYP51A1/EBP/MVK/TM7SF2/CFTR/DHCR24/DHCR7/APOE/INSIG2/CH25H/CYB5R1/ERLIN1/SEC14L2/SQLE/FDPS/MBTPS1/PMVK/CYB5R3/SREBF1/LBR/SOD1/FDFT1/ARV1/MBTPS2
GO:0019216	BP	GO:0019216	regulation of lipid metabolic process	290	-0.299642	-1.40564	0.00462196	0.0458423	0.0370166	1231	tags=16%, list=8%, signal=15%	DHH/PDK4/GAL/MBOAT7/ARMC5/PNPLA2/IRS2/FGFR4/SAMD8/NR1D2/HCAR2/LDLR/AVP/P2RY12/APOC3/BMP6/STAR/INSIG1/CGA/NR1D1/SPHK1/PTGS2/C3/PIP4K2A/NFKB1/LEP/MFSD2A/FLT1/LYN/WNT4/ID2/EGR1/APOA1/CPT1A/CCL19/DGAT2/SF1/SERPINA3/CNR1/TNF/APOD/IL1A/SNAI1/CCR7/IL1B/AADAC
GO:0045601	BP	GO:0045601	regulation of endothelial cell differentiation	32	-0.533033	-1.72549	0.00464093	0.0459718	0.0371212	1066	tags=22%, list=7%, signal=20%	ATOH8/BMP6/PLCB1/BTG1/VEGFA/TNF/IL1B
GO:0034593	MF	GO:0034593	phosphatidylinositol bisphosphate phosphatase activity	22	0.624127	1.73116	0.0046778	0.0462192	0.037321	3125	tags=50%, list=21%, signal=39%	MTMR4/PTPMT1/INPP5E/OCRL/SYNJ2/INPP5D/INPP4B/MTMR2/MTMR1/MTM1/INPP5B
GO:0032395	MF	GO:0032395	MHC class II receptor activity	10	0.745269	1.71579	0.00467713	0.0462192	0.037321	2941	tags=80%, list=20%, signal=64%	HLA-DQB2/HLA-DQB1/HLA-DQA1/HLA-DQA2/HLA-DPA1/HLA-DOA/HLA-DRA/HLA-DRB3
GO:0022605	BP	GO:0022605	mammalian oogenesis stage	11	-0.722995	-1.73775	0.00471933	0.0465704	0.0376046	47	tags=36%, list=0%, signal=36%	AMH/PTX3/TNFAIP6/EREG
GO:0006971	BP	GO:0006971	hypotonic response	11	0.740598	1.7475	0.00473925	0.0467078	0.0377155	766	tags=45%, list=5%, signal=43%	FBP1/ITGA2/SLC4A11/TRPV4/MYLK
GO:1901222	BP	GO:1901222	regulation of NIK/NF-kappaB signaling	85	-0.399959	-1.5666	0.00474779	0.0467327	0.0377356	1633	tags=27%, list=11%, signal=24%	RELA/EDN1/EIF2AK2/NLRP12/IFI35/NFAT5/BCL3/BMP7/RC3H1/EP300/TLR2/TNFSF14/AGER/NFKBIA/LIMS1/SPHK1/CD86/IL23A/ZC3H12A/CCL19/TNF/NLRP3/IL1B
GO:0032613	BP	GO:0032613	interleukin-10 production	53	-0.457895	-1.66024	0.00476382	0.0467721	0.0377674	1883	tags=34%, list=13%, signal=30%	CD274/TSLP/TNFSF4/JAK3/IRF4/BCL3/TNFRSF21/TLR2/AGER/DLL1/CD83/LILRB1/IL23A/LILRA5/ISG15/IL6/PRG2/IDO1
GO:0032653	BP	GO:0032653	regulation of interleukin-10 production	53	-0.457895	-1.66024	0.00476382	0.0467721	0.0377674	1883	tags=34%, list=13%, signal=30%	CD274/TSLP/TNFSF4/JAK3/IRF4/BCL3/TNFRSF21/TLR2/AGER/DLL1/CD83/LILRB1/IL23A/LILRA5/ISG15/IL6/PRG2/IDO1
GO:0007620	BP	GO:0007620	copulation	17	-0.649052	-1.78622	0.00477731	0.0467963	0.037787	1946	tags=53%, list=13%, signal=46%	SERPINE2/OXT/SLC6A4/AVP/PI3/P2RX1/ADA/CNR1/P2RY1
GO:0007254	BP	GO:0007254	JNK cascade	156	-0.336258	-1.45533	0.00477832	0.0467963	0.037787	908	tags=13%, list=6%, signal=13%	SMAD3/AGER/PLCB1/XIAP/IRAK4/LRRK2/SEMA3A/MAP3K13/GADD45B/NFKB1/PER1/RIPK2/TAOK1/TRIB1/SLAMF1/CCL19/TNF/IL1A/TRAF1/CCR7/IL1B
GO:2000147	BP	GO:2000147	positive regulation of cell motility	475	-0.267827	-1.30418	0.00478461	0.0467989	0.0377891	1210	tags=16%, list=8%, signal=15%	SEMA6C/PTN/CBLL1/MGAT5/BCAS3/BCL2/PGF/GPSM3/FOXP1/IRS2/ATOH8/TNFRSF18/RUFY3/BMP7/PLVAP/AKIRIN1/SMAD3/DOCK7/RAC2/FAM110C/P2RY12/PDPK1/TNFSF14/AGER/SEMA3B/ICAM1/SOD2/MAP2K3/ABL2/PTAFR/CLDN4/MYO1C/CGA/CXCR2/SPHK1/INSL3/SEMA3A/THBS1/PTGS2/CORO1A/RHOB/IL23A/CCL7/DOCK8/IGF1/SPAG9/HBEGF/SEMA6A/IGFBP5/CX3CR1/FLT1/LYN/ZC3H12A/CCL3/SLAMF1/CXCL10/SMOC2/C5AR1/VEGFA/FPR2/CCL19/JUN/SLC8A1/MALAT1/IL6R/TNF/CCL4/…
GO:2000191	BP	GO:2000191	regulation of fatty acid transport	30	-0.543426	-1.73354	0.00483673	0.0471899	0.0381048	1735	tags=37%, list=12%, signal=32%	OXT/PLA2G10/EDN1/NTSR1/IRS2/ACSL1/ACSL5/THBS1/PTGES/IL1A/IL1B
GO:0007204	BP	GO:0007204	positive regulation of cytosolic calcium ion concentration	143	-0.351316	-1.50455	0.00483274	0.0471899	0.0381048	1821	tags=25%, list=12%, signal=22%	PKD2/GPR32/OXT/LPAR2/LPAR3/TBXA2R/EDN1/CYSLTR1/CCKBR/ADRA1A/JAK3/P2RX3/GPR65/GNA15/BCL2/GPR157/C1QTNF1/PTGIR/AGTR1/AVP/ABL2/GHRL/GIPR/CHRNA10/CD55/S1PR4/CD38/PROK2/C5AR1/SPINK1/FPR2/PTGER2/FPR1/SLC8A1/P2RY1/GPR35
GO:0007265	BP	GO:0007265	Ras protein signal transduction	295	0.320344	1.39604	0.00490858	0.0477711	0.0385741	2489	tags=24%, list=17%, signal=20%	COL1A2/COL3A1/CDH13/FBP1/ITGA3/RTN4R/TGFB2/RAPGEF3/ARHGAP29/STMN1/F2RL1/RASGRP3/RTKN/HEG1/CDKN2A/DHCR24/RASGEF1A/CTNNAL1/CCNA2/OPHN1/STMN3/RAB15/GPSM2/APOE/PDGFRB/MFN2/DLC1/FGF2/ITGB1/CSF1/ARHGAP44/ARHGEF12/F2RL2/DOK1/KANK2/NRP1/TP53/NCKAP1/RAP2A/RASSF1/ARHGEF18/RASA3/CELSR1/MAPKAP1/PPP2CB/CDK2/ARHGAP6/TNFAIP1/F11R/DOK2/ARHGAP5/DOK4/FOXM1/RAP1A/CRKL/ARHGAP24/EPS8L2/SPRY1/NKIRAS1/EPHB2/RALB/RASIP1…
GO:0071496	BP	GO:0071496	cellular response to external stimulus	293	-0.28998	-1.35844	0.00490335	0.0477711	0.0385741	1638	tags=19%, list=11%, signal=17%	PRKAB2/EIF2AK3/ITGA4/EIF2AK2/MAPK1/CYP27B1/GSDMD/SLC7A5/RXRA/TNFRSF10A/WDR45/PDK4/CASP1/MAP1LC3A/BCL2/FOSL1/PENK/CYBA/NCOA1/KLF10/MYOD1/KCNJ2/TNFSF14/FOXO1/IRF1/BMP6/CASP5/CDKN1A/SLC9A1/TNFRSF8/UCN2/LPL/MAG/SESN2/UPP1/LRRK2/PTGS2/NDOR1/FOXO3/UCP2/PMAIP1/PLIN2/JMY/NFKB1/LEP/MFSD2A/ATF3/MTPN/LYN/ZC3H12A/WNT4/SLC1A2/FOS/VCAM1/NR4A2/IL1B
GO:0030282	BP	GO:0030282	bone mineralization	99	-0.383166	-1.54994	0.00491547	0.0477783	0.0385799	1607	tags=28%, list=11%, signal=25%	EIF2AK3/TXLNG/CYP27B1/RXRA/BMP2/SGMS2/WNT10B/PTN/BMP7/KLF10/SMAD3/OSR2/BMP6/ZBTB40/ENPP1/NOTUM/PTGS2/SRGN/MGP/IGF1/LEP/GPC3/CCL3/WNT4/ISG15/IFITM5/CLEC3B/SLC8A1
GO:0090132	BP	GO:0090132	epithelium migration	278	0.323441	1.39654	0.00493274	0.0478864	0.0386672	2332	tags=24%, list=16%, signal=20%	VEGFC/LOXL2/GREM1/FAP/CDH13/KRT16/ITGA3/ITGA2/ANLN/SCARB1/TGFB2/NR2F2/DPP4/AGT/TEK/EPHA2/FGF1/PLCG1/FGF7/SNAI2/EPPK1/PTPRR/RREB1/CYP1B1/SRPX2/TGFBR1/WNT7A/RAB25/CCBE1/CARD10/GPI/PTK2/SPARC/ANXA3/EDN2/FSTL1/APOE/PRCP/LGMN/GLUL/GRHL2/SPRED1/FGF2/ITGB1/EMP2/PFN2/SERPINF1/KANK2/PLXND1/NRP1/EGF/FERMT1/PTPRM/TNFSF12/PIK3CD/TGFBR2/GIPC1/STC1/BCAR1/KIT/EPB41L5/MYH9/WNT5A/AMOT/DAB2IP/AKT1
GO:0002396	BP	GO:0002396	MHC protein complex assembly	20	0.628895	1.7223	0.00495722	0.0479773	0.0387406	3907	tags=70%, list=26%, signal=52%	HLA-DMB/HLA-DQB2/HLA-DQB1/HLA-DQA1/HLA-DQA2/HLA-DPB1/HLA-DPA1/HLA-DOA/HLA-DRA/HLA-DMA/HLA-DRB3/HLA-DRB4/HLA-DRB5/HLA-DRB1
GO:0002501	BP	GO:0002501	peptide antigen assembly with MHC protein complex	20	0.628895	1.7223	0.00495722	0.0479773	0.0387406	3907	tags=70%, list=26%, signal=52%	HLA-DMB/HLA-DQB2/HLA-DQB1/HLA-DQA1/HLA-DQA2/HLA-DPB1/HLA-DPA1/HLA-DOA/HLA-DRA/HLA-DMA/HLA-DRB3/HLA-DRB4/HLA-DRB5/HLA-DRB1
GO:0085029	BP	GO:0085029	extracellular matrix assembly	38	0.514942	1.62523	0.00496062	0.0479773	0.0387406	1398	tags=34%, list=9%, signal=31%	COL1A2/COL3A1/PXDN/AGT/LOX/TIE1/GPM6B/ANTXR1/FKBP10/GAS6/THSD4/EFEMP2/FBLN5
GO:0032393	MF	GO:0032393	MHC class I receptor activity	13	-0.702415	-1.78294	0.00499404	0.048002	0.0387606	1833	tags=46%, list=12%, signal=40%	LILRA4/LILRA2/LILRB1/LILRA5/LILRB2/LILRA3
GO:0016814	MF	GO:0016814	hydrolase activity, acting on carbon-nitrogen (but not peptide) bonds, in cyclic amidines	27	-0.563285	-1.75953	0.00497692	0.048002	0.0387606	947	tags=26%, list=6%, signal=24%	APOBEC2/ZBP1/AICDA/APOBEC3B/GCH1/ADA/APOBEC3A
GO:0071071	BP	GO:0071071	regulation of phospholipid biosynthetic process	13	0.702421	1.71847	0.00498673	0.048002	0.0387606	358	tags=31%, list=2%, signal=30%	FABP3/HTR2B/IDH1/SLC27A1
GO:1903531	BP	GO:1903531	negative regulation of secretion by cell	126	-0.362636	-1.53593	0.00499283	0.048002	0.0387606	1647	tags=22%, list=11%, signal=20%	PIM3/CD300A/SLC30A1/EDN1/CRY2/DRD4/GNAZ/OSM/ACVR1C/INHA/FOXO1/PFKL/ADRA2B/MIDN/LILRB1/GHRL/FFAR2/TRH/RABGEF1/UCP2/CRH/LEP/TNFRSF1B/LIF/CNR1/RSAD2/P2RY1/IL1B
GO:0042383	CC	GO:0042383	sarcolemma	122	0.382538	1.49959	0.00498117	0.048002	0.0387606	2387	tags=27%, list=16%, signal=23%	TGFB3/COL6A2/CDH2/PDE9A/CAV2/STAC/SLC2A5/SYNC/POPDC3/SLC27A6/COL6A3/FLNC/DES/SNTB1/SGCB/CAV1/SCN1B/VCL/AHNAK2/ITGB1/SNTA1/DMD/CACNB3/CACNA1C/BVES/SLC2A1/SGCE/KRT19/KCNJ8/LAMP1/SLMAP/SLC38A2/KRT8
GO:0002828	BP	GO:0002828	regulation of type 2 immune response	29	-0.551653	-1.75891	0.00502559	0.0481608	0.0388888	1096	tags=28%, list=7%, signal=26%	BCL6/HLX/IFNB1/CD86/RSAD2/NLRP3/IL6/IDO1
GO:0016887	MF	GO:0016887	ATP hydrolysis activity	316	0.310438	1.36232	0.00502914	0.0481608	0.0388888	4779	tags=41%, list=32%, signal=28%	ABCC4/KIF7/ABCG4/ATP9A/KIF20A/ABCA12/KATNAL2/KIF3C/HSPA2/CFTR/MCM6/ABCC5/RUVBL1/MYO19/DDX28/ATP8B3/KIF16B/TOR3A/MCM3/SMARCAD1/KIF18A/CCT4/DDX55/ABCE1/CCT2/KIF1C/ABCB6/DDX10/CHD1L/MCM9/PFN2/SRCAP/NAV3/DDX31/MSH2/MORC2/ATP8A1/ATP2C1/ERCC6L/ABCA3/ATP8B1/CCT6B/KIF13B/HSPA8/DHX32/WRN/RECQL4/INO80/PSMC2/HSPD1/HSP90B1/MLH3/ABCA2/KIF20B/DDX27/AFG3L2/TRAP1/CHD9/SMC2/SUPV3L1/DDX1/DHX35/FIGN/DDX42/MORC4/UPF…
GO:0030335	BP	GO:0030335	positive regulation of cell migration	460	-0.268985	-1.30517	0.00502186	0.0481608	0.0388888	1210	tags=16%, list=8%, signal=15%	SEMA6C/PTN/CBLL1/MGAT5/BCAS3/BCL2/PGF/GPSM3/FOXP1/IRS2/ATOH8/TNFRSF18/RUFY3/BMP7/PLVAP/AKIRIN1/SMAD3/DOCK7/RAC2/FAM110C/P2RY12/PDPK1/TNFSF14/AGER/SEMA3B/ICAM1/SOD2/MAP2K3/ABL2/PTAFR/CLDN4/MYO1C/CGA/CXCR2/SPHK1/INSL3/SEMA3A/THBS1/PTGS2/CORO1A/RHOB/IL23A/CCL7/DOCK8/IGF1/SPAG9/HBEGF/SEMA6A/IGFBP5/CX3CR1/FLT1/LYN/ZC3H12A/CCL3/SLAMF1/CXCL10/SMOC2/C5AR1/VEGFA/FPR2/CCL19/JUN/SLC8A1/IL6R/TNF/CCL4/IL1A/IL…
GO:0010002	BP	GO:0010002	cardioblast differentiation	15	0.671121	1.71776	0.00504456	0.048249	0.03896	1670	tags=40%, list=11%, signal=36%	GREM1/TGFB2/EOMES/ITGB1/RBPJ/TBX2
GO:0043405	BP	GO:0043405	regulation of MAP kinase activity	173	-0.322849	-1.4184	0.00506125	0.0483492	0.0390409	1760	tags=21%, list=12%, signal=19%	KSR1/INSR/NEK10/CDK5RAP3/MAP2K7/CD300A/ERN2/EDN1/MAP3K4/EZH2/SPRY2/BMP2/DRD4/TLR6/ERN1/BMP7/LAX1/TNXB/AGER/LRRK2/THBS1/MAP3K13/PTPN1/FLT1/LYN/TRIB1/IRAK3/VEGFA/AKAP13/CCL19/TNF/DUSP1/RGS2/GH1/S100A12/IL1B
GO:0022408	BP	GO:0022408	negative regulation of cell-cell adhesion	167	-0.333971	-1.45869	0.00512186	0.0488682	0.03946	2186	tags=27%, list=15%, signal=23%	VTCN1/PLA2G2E/JAK2/GLI3/FOXJ1/MAPK7/SERPINE2/SFTPD/CD274/KLF4/TNFSF4/CBLB/CD300A/JAK3/BMP2/PTPN2/BCL6/WNT1/LAX1/HLX/RC3H1/TNR/C1QTNF1/TNFRSF21/IRF1/BMP6/CD80/LILRB1/HLA-G/IFNB1/RUNX1/FGL2/IL2RA/IL10/CD86/LILRB2/PELI1/RUNX3/ZC3H12A/SOCS1/ADORA2A/APOA1/VEGFA/IL1RN/IDO1
GO:0006730	BP	GO:0006730	one-carbon metabolic process	21	0.620578	1.71658	0.00513138	0.048899	0.0394849	1972	tags=38%, list=13%, signal=33%	TYMS/MTHFD1/AHCY/SHMT1/SHMT2/DHFR/SFXN1/MAT2B
GO:0010631	BP	GO:0010631	epithelial cell migration	276	0.320653	1.38319	0.00521137	0.0496005	0.0400513	2332	tags=24%, list=16%, signal=20%	VEGFC/LOXL2/GREM1/FAP/CDH13/KRT16/ITGA3/ITGA2/ANLN/SCARB1/TGFB2/NR2F2/DPP4/AGT/TEK/EPHA2/FGF1/PLCG1/FGF7/SNAI2/EPPK1/PTPRR/RREB1/CYP1B1/SRPX2/TGFBR1/WNT7A/RAB25/CCBE1/CARD10/GPI/PTK2/SPARC/ANXA3/EDN2/FSTL1/APOE/PRCP/LGMN/GLUL/SPRED1/FGF2/ITGB1/EMP2/PFN2/SERPINF1/KANK2/PLXND1/NRP1/EGF/FERMT1/PTPRM/TNFSF12/PIK3CD/TGFBR2/GIPC1/STC1/BCAR1/KIT/EPB41L5/MYH9/WNT5A/AMOT/DAB2IP/AKT1

## Sheet: Supplementary Data 2
	Supplementary Data 2. Primers used for cloning
	Purpose	Gene	Primer (5' to 3')
	Tead3 truncation mutants (Gateway cloning, BP reaction)	Tead3 N-ter-F	GGGGACAAGTTTGTACAAAAAAGCAGGCTTAATGCAACTCGGAGGCCTCG
		Tead3 N-ter-R	GGGGACCACTTTGTACAAGAAAGCTGGGTTttaAGCCTTAATGCCAACCTGGTATTCCCG
		Tead3 C-ter-F	GGGGACAAGTTTGTACAAAAAAGCAGGCTTAATGAACCTGGACCAAGTCTCCAAG
		Tead3 C-ter-R	GGGGACCACTTTGTACAAGAAAGCTGGGTTTTAGTCTTTGACAAGCTTGTAGACGTGG
	Nfatc1 truncation mutants (Gateway cloning, BP reaction)	Nfatc1 N-ter-F	GGGGACAAGTTTGTACAAAAAAGCAGGCTTAATGACGGGGCTGGAGCA
		Nfatc1 N-ter-R	GGGGACCACTTTGTACAAGAAAGCTGGGTTttaGCTCATATATGATGTCGGGGAAAGAGAC
		Nfatc1 C-ter-F	GGGGACAAGTTTGTACAAAAAAGCAGGCTTAatgCAGGAGCTGCCCCTCG
		Nfatc1 C-ter-R	GGGGACCACTTTGTACAAGAAAGCTGGGTTTCAGTAAAAACCTCCTCTCAGCTCACTCTCAGAG
		Nfatc1 mid-F	GGGGACAAGTTTGTACAAAAAAGCAGGCTTAatgCCATCCTTGCCTGCCCT
		Nfatc1 mid-R	GGGGACCACTTTGTACAAGAAAGCTGGGTTttaGGCTGACCGCTGGGAACACT
		Nfatc1 N+mid-F	GGGGACAAGTTTGTACAAAAAAGCAGGCTTAATGACGGGGCTGGAGCAGG
		Nfatc1 N+mid-R	GGGGACCACTTTGTACAAGAAAGCTGGGTTtcaGGCTGACCGCTGGGAAC
		Nfatc1 mid+C-F	GGGGACAAGTTTGTACAAAAAAGCAGGCTTAATGAGCCCATCCTTGCCTG
		Nfatc1 mid+C-R	GGGGACCACTTTGTACAAGAAAGCTGGGTTTCAGTAAAAACCTCCTCTCAGCTCACT
	piggyBac-mediated overexpression of full length Malat1 and fragments (P1-P6) (In-Fusion cloning)	piggyBac-F	ctagcctcgactgtgccttc
		piggyBac-R	gatccttcgaatgtacaaacttgtgatagc
		Malat1 FL-F	ttgtacattcgaaggatcCAGGCATTCAGGCAGCGAG
		Malat1 FL-R	aggcacagtcgaggctagGCACAAAGAAGCACACAATGAGAGA
		Malat1 P1-F	ttgtacattcgaaggatcCAGGCATTCAGGCAGCGAG
		Malat1 P1-R	aggcacagtcgaggctagCTTCTAACTCTTCAAAGGCATTCTGC
		Malat1 P2-F	ttgtacattcgaaggatcAATATTAAAAGCCTTAACTTGTAGCTTAATTTTGCT
		Malat1 P2-R	aggcacagtcgaggctagGTGTTTAGGATTTTACAAATCTCATTAAGGGAGGG
		Malat1 P3-F	ttgtacattcgaaggatcTTTTACTTGAAATATTTGGGAGTGGTCTTAACAGGG
		Malat1 P3-R	aggcacagtcgaggctagTTTTCATCAGTAGGAACAATCTCTGG
		Malat1 P4-F	ttgtacattcgaaggatcGCTGCATATGCAAAAATTTAAGCAAATGAAAG
		Malat1 P4-R	aggcacagtcgaggctagTTTAAACTCAACATGCATATTTGGAAATGTGGGGG
		Malat1 P5-F	ttgtacattcgaaggatcTGCTTACGATCATCTCATCCACTTTAGCCT
		Malat1 P5-R	aggcacagtcgaggctagTAAAAAAAGGCTTAGCGCCCACC
		Malat1 P6-F	ttgtacattcgaaggatcAGATTTTTCAGGTACCCCTCACTAAAG
		Malat1 P6-R	aggcacagtcgaggctagTGAGAGATATTTAGTTTTTATTTCATAAAATCAAAGTATTCAATAAA
	Pgl-Ctsk luciferase reporter (In-Fusion cloning)	pGL3-F	AGCTTGGCATTCCGGTACTG
		pGL3-R	CTATCGATAGAGAAATGTTCTGGCACC
		Ctsk-pro-F	TTTCTCTATCGATAGGATTAAGTTAATATGGAAAAGACCTCTTATGTGTATTGATGG
		Ctsk-pro-R	CCGGAATGCCAAGCTTTTAGGCAACCGCAGTGCG
	pDonor 201-Nfatc1 (Gateway cloning, BP reaction)	Nfatc1 BP-F	GGGGACAAGTTTGTACAAAAAAGCAGGCTTAATGACGGGGCTGGAGCA
		Nfatc1 BP-R	GGGGACCACTTTGTACAAGAAAGCTGGGTTTCAGTAAAAACCTCCTCTCAGCTCAC

## Sheet: Supplementary Data 3
		Supplementary Data 3. sgRNA sequences for CRISPRi and CRISPRa
		sgRNA	Forward primer (5' to 3')	Reverse primer (5' to 3')
		CRISPRi-mMalat1-1	TTGGAGGCAGGAGACTCAGCCCGGTTTAAGAGC	TTAGCTCTTAAACCGGGCTGAGTCTCCTGCCTCCAACAAG
		CRISPRi-mMalat1-2	TTGGCAGCACAGCTGAGCTCGTGGTTTAAGAGC	TTAGCTCTTAAACCACGAGCTCAGCTGTGCTGCCAACAAG
		CRISPRi-mMalat1-3	TTGAAACTTATCTGCGATTTCCTGTTTAAGAGC	TTAGCTCTTAAACAGGAAATCGCAGATAAGTTTCAACAAG
		CRISPRi-mMalat1-4	TTGAACTTATCTGCGATTTCCTCGTTTAAGAGC	TTAGCTCTTAAACGAGGAAATCGCAGATAAGTTCAACAAG
		CRISPRi-mMalat1-5	TTGCACAGCTGAGCTCGTGAGGCGTTTAAGAGC	TTAGCTCTTAAACGCCTCACGAGCTCAGCTGTGCAACAAG
		CRISPRi-mMalat1-6	TTGCTAGTAACCCTCCACCACCTGTTTAAGAGC	TTAGCTCTTAAACAGGTGGTGGAGGGTTACTAGCAACAAG
		CRISPRi-mMalat1-7	TTGGCGCCGGTATTTATTGCAAAGTTTAAGAGC	TTAGCTCTTAAACTTTGCAATAAATACCGGCGCCAACAAG
		CRISPRi-mMalat1-8	TTGGATTTTTCTTGACGTCGTGTGTTTAAGAGC	TTAGCTCTTAAACACACGACGTCAAGAAAAATCCAACAAG
		CRISPRi-mMalat1-9	TTGTTGACGTCGTGTGGGCCTCTGTTTAAGAGC	TTAGCTCTTAAACAGAGGCCCACACGACGTCAACAACAAG
		CRISPRi-mMalat1-10	TTGAGCGCCGGTATTTATTGCAAGTTTAAGAGC	TTAGCTCTTAAACTTGCAATAAATACCGGCGCTCAACAAG
		CRISPRi-mMalat1-11	TTGAGATTTTTCTTGACGTCGTGGTTTAAGAGC	TTAGCTCTTAAACCACGACGTCAAGAAAAATCTCAACAAG
		CRISPRi-hMALAT1-1	TTGGGCAGGAGAGGCCAGTTGCGGTTTAAGAGC	TTAGCTCTTAAACCGCAACTGGCCTCTCCTGCCCAACAAG
		CRISPRi-hMALAT1-2	TTGAGGTTTCTAAAACATGACGGGTTTAAGAGC	TTAGCTCTTAAACCCGTCATGTTTTAGAAACCTCAACAAG
		CRISPRi-hMALAT1-3	TTGAAAAGGTTTCTAAAACATGAGTTTAAGAGC	TTAGCTCTTAAACTCATGTTTTAGAAACCTTTTCAACAAG
		CRISPRi-hMALAT1-4	TTGGAGCTGTGCGGTAGGCATTGGTTTAAGAGC	TTAGCTCTTAAACCAATGCCTACCGCACAGCTCCAACAAG
		CRISPRi-hMALAT1-5	TTGTACGCCTCGCCCGAGCTGTGGTTTAAGAGC	TTAGCTCTTAAACCACAGCTCGGGCGAGGCGTACAACAAG
		CRISPRa-mTead3-1	CACCGGGAGTGATCTAAGGCGGGCC	AAACGGCCCGCCTTAGATCACTCCC
		CRISPRa-mTead3-2	CACCGATGTACGGAATGAGCCCGGC	AAACGCCGGGCTCATTCCGTACATC
		CRISPRa-mTead3-3	CACCGCGGAATGAGCCCGGCCGGAG	AAACCTCCGGCCGGGCTCATTCCGC
		CRISPRa-mTead3-4	CACCGCGGGCTCATTCCGTACATTC	AAACGAATGTACGGAATGAGCCCGC
		CRISPRa-mTead3-5	CACCGCCGGTAGGCGGGGCCAACGG	AAACCCGTTGGCCCCGCCTACCGGC
		CRISPRa-mTead3-6	CACCGGCCCGGGGAATGCAACTCGG	AAACCCGAGTTGCATTCCCCGGGCC
		CRISPRa-mTead3-7	CACCGCAAATAGCACCGCCCACCCG	AAACCGGGTGGGCGGTGCTATTTGC
		CRISPRa-mTead3-8	CACCGCGGAATGTACGGAATGAGCC	AAACGGCTCATTCCGTACATTCCGC
		CRISPRa-mTead3-9	CACCGGGACCGGTAGGCGGGGCCAA	AAACTTGGCCCCGCCTACCGGTCCC
		CRISPRa-mTead3-10	CACCGGGGAGTGATCTAAGGCGGGC	AAACGCCCGCCTTAGATCACTCCCC
		CRISPRa-mTead3-11	CACCGGGCCTCCGAGTTGCATTCCC	AAACGGGAATGCAACTCGGAGGCCC
		CRISPRa-mTead3-12	CACCGTTACCTGCTCCGAGCTCCGG	AAACCCGGAGCTCGGAGCAGGTAAC

## Sheet: Supplementary Data 4
		Supplementary Data 4. Primer sequences for qPCR
	Species	Gene	Forward primer (5' to 3')	Reverse primer (5' to 3')
	Mouse	Malat1	AGCAGGCATTGTGGAGAGGA	ATGTTGCCGACCTCAAGGAA
		U6	TCGCTTCGGCAGCACATATACTAAAAT	GAATTTGCGTGTCATCCTTGCG
		Ctsk	CAGTAGCCACGCTTCCTATCC	GAGACAGAGCAAAGCTCACCA
		Trap5	GACAAGAGGTTCCAGGAGACC	GGGCTGGGGAAGTTCCAG
		Nfatc1	TTGCTGCCCTTTCACTGATG	CCCTTTAAAAATGAGGACAATAGCTTT
		Gapdh	GATGCCTGCTTCACCACC	CAATGTGTCCGTCGTGGA
		Actb	AGATGACCCAGATCATGTTTGAGA	CCAGAGGCATACAGGGACAGC
		18s rRNA	GTAACCCGTTGAACCCCATT	CCATCCAATCGGTAGTAGCG
		Malat1 P1	TCGGCCTTGTAGATTAAAACGAA	AACGGCCGTCAACTTAACCT
		Malat1 P2	AGCAGGCATTGTGGAGAGGA	ATGTTGCCGACCTCAAGGAA
		Malat1 P3	CGGCTTTGGTTCACAGTCAC	ACACAAGGCCACAGCCAACT
		Malat1 P4	TGTTTCGTTTGCCTCAGACAG	CAAACATTCAACAGCTCTACAGG
		Malat1 P5	GTGACGCGACTGGAGTATG	ACCTAAGGCAGCACAGC
		Malat1 P6	CCCCAGCTTTTCCAGAATCC	GCATCAAGGTGAGGGGTGAA
	Human	GAPDH	GTCTCCTCTGACTTCAACAGCG	ACCACCCTGTTGCTGTAGCCAA
		ACTB	GGGAAATCGTGCGTGACATTAAG	TGTGTTGGCGTACAGGTCTTTG
		TEAD3	TCATCCTGTCAGACGAGGG	TCTTCCGAGCTAGAACCTGTATG
		NFATC1	GCATCACAGGGAAGACCGTGTC	GAAGTTCAATGTCGGAGTTTCTGAG
		TRAP	GACAAGAGGTTCCAGGAGACC	GGGCTGGGGAAGTTCCAG
		MALAT1 primer set 1	GCATTAATTGACAGCTGACCCA	GCTTGCTCCTCAGTCCTAGCTT
		MALAT1 primer set 2	GCCAAATTGAGACAATTTCAGC	CGAATTCAGGGTGAGGAAGTA

## Sheet: Supplementary Data 5
		Supplementary Data 5. Primer sequences for ChIP-qPCR
		PCR amplicon	Forward primer (5' to 3')	Reverse primer (5' to 3')
		Ctsk-N1	CCCCCAAAGTCAGTCAGATG	GGTAAGGATTGCGGAAGTCA
		Ctsk-N3	CTAGCCTTTCCTCCCCTCTC	CCCTAGTTGTCTCCATTCTTCC
		Nfatc1	GGAAGCCTGCGATTTTACAT	ACGAAACGGGAAGGAAAG
		Acp5	AGTCCCATTCTGGCCCAGCTTTA	TCTTCCGCACACTGCAGGTCTTT
