# Supplementary material for: Long noncoding RNA Malat1 protects against osteoporosis and bone metastasis
Source: Nat Commun. 2024 Mar 16;15:2384. doi: 10.1038/s41467-024-46602-3 (PMC10944492; doi:10.1038/s41467-024-46602-3)
Supplement: Supplementary file 6 — Source Data [file 41467_2024_46602_MOESM6_ESM.xlsx]

## Sheet: Fig.1
	Fig. 1c														Fig.1k
	Genes	CD14+ macrophage						MGC								Relative Nfatc1 levels
	MALAT1	0.93222	1.17443	0.929954	1.05867	1.02049	0.884232	0.118151	0.087415	0.081553	0.094319	0.083975	0.351753			0h			48h
	NFATC1	0.883838	0.910217	1.0724	0.952491	1.05665	1.1244	1.91535	1.97312	2.48741	1.72416	1.65097	2.34245		RANKL	1.12241	0.821985	1.0556	4.91069	6.13995	5.31
	CTSK	0.672661	0.741037	1.39242	0.657311	1.30928	1.22729	12.6045	15.0884	17.224	13.078	13.2939	18.3435		Primed + LPS	1.15027	0.81901	1.03072	3.13301	2.79674	3.37265
	DCSTAMP	1.47036	1.62552	0.486151	1.38067	0.580176	0.457122	3.25428	8.63164	10.4062	3.22233	2.87017	10.2889
	ATP6V0D2	1.1179	0.80876	0.909428	1.1201	1.16978	0.874028	18.6987	11.0962	11.4367	20.3302	18.8997	11.3484			Relative Ctsk levels
	ATP6V0E2	0.615756	0.412685	1.5487	0.481103	1.60224	1.33952	2.97214	3.33929	3.77319	3.04321	3.27145	3.73079			0h			48h
	ATP6V0A1	1.268	1.35661	0.7335	1.29807	0.674065	0.669757	2.26254	2.04716	2.5378	2.01519	1.93477	2.59926		RANKL	1.05436	0.928715	1.01692	24.6697	23.1116	19.0988
															Primed + LPS	1.10508	0.931102	0.96382	13.0988	11.1989	10.9867
	Fig. 1e							Fig. 1f
	Time (d)	Nfatc1 relative expression						Time (d)	Ctsk relative expression							Relative Malat1 levels
	0	1.08595	0.975234	0.938818				0	1.15416	0.907492	0.938349					0h			48h
	2	1.79116	1.91909	1.69399				2	21.8656	17.8039	20.1272				RANKL	1.09539	0.926688	0.977919	0.235355	0.259755	0.230602
	4	6.07379	5.869	6.53411				4	326.655	292.356	283.245				Primed + LPS	0.934494	1.03337	1.03213	0.235454	0.251287	0.252406
	Fig. 1g							Fig. 1h							Fig.1m
	Time (d)	Trap5 relative expression						Time (d)	Malat1 relative expression							Relative Nfatc1 levels
	0	1.07907	0.970752	0.950181				0	1.01508	0.987358	0.997561					0h			48h
	2	98.1953	85.5846	83.7837				2	0.43977	0.389789	0.439349				RANKL	1.05516	0.993695	0.951146	5.56923	5.87484	5.93237
	4	325.914	356.509	351.764				4	0.287479	0.312478	0.303025				Primed + TNF-α	1.01826	1.03653	1.10294	7.27032	6.78843	7.98867
																Relative Ctsk levels
																0h			48h
	Fig.1j							Fig.1l							RANKL	1.13313	0.947812	0.919057	18.9283	15.9785	17.2918
	# of osteoclast per well							# of osteoclast per well							Primed + TNF-α	0.896493	1.18568	1.11517	22.737	20.6812	23.9378
	Vehicle	RANKL	RANKL-primed	LPS	RANKL-primed + LPS			Vehicle	RANKL	RANKL-primed	TNF-α	RANKL-primed + TNF-α
	0	340	2	0	77			0	280	5	57	325				Relative Malat1 levels
	0	323	4	0	56			0	289	3	68	330				0h			48h
	0	358	7	0	66			0	313	2	54	278			RANKL	1.03068	0.94892	1.0204	0.271871	0.241891	0.294893
															Primed + TNF-α	0.998906	1.08768	1.00251	0.381671	0.374001	0.310667

## Sheet: Fig.2
	Fig. 2c				Fig. 2d					Fig. 2f					Fig. 2g
	Bone density (g/cm3)				Bone density (g/cm3)					Oc.N/B.Pm (1/mm)					Oc.S/BS (%)
	Malat1+/+	Malat1-/-	Malat1-/-; Malat1Tg/Tg		Malat1+/+	Malat1-/-	Malat1-/-; Malat1Tg/Tg			Malat1+/+	Malat1-/-	Malat1-/-; Malat1Tg/Tg			Malat1+/+	Malat1-/-	Malat1-/-; Malat1Tg/Tg
	0.12313	0.09095	0.13124		0.07302	0.08219	0.07689			7.58833	14.989	10.0477			17.1212	34.4453	21.9261
	0.14906	0.09861	0.12504		0.09349	0.07353	0.0995			7.60917	19.7436	9.8698			19.1332	37.1386	22.6956
	0.15214	0.10046	0.12061		0.10843	0.0806	0.08367			7.19467	15.1413	9.62991			13.8185	31.8508	24.2069
	0.13716	0.11163	0.11549		0.09806	0.08621	0.08961			10.9167	13.8117	7.51798			20.838	37.7121	24.1338
	0.14648	0.10083	0.17906		0.10584	0.04612	0.08198			6.9979	14.4139	8.7108			18.0896	30.3427	22.3432
	0.15029	0.11863	0.15755		0.10085	0.0702	0.07963
	0.17405	0.11029	0.12238		0.09887	0.06857	0.08313		Fig. 2i					Fig. 2k
	0.18306	0.10142	0.11123		0.0965	0.06709	0.10599		Group	Resorption area/bone area (%)				Group	Oc.N/B.Pm (1/mm)
	0.14873	0.10167	0.1063		0.11087	0.07961	0.07844			Malat1+/+	Malat1-/-	Malat1-/-; Malat1Tg/Tg			Malat1+/+	Malat1-/-	Malat1-/-; Malat1Tg/Tg
	0.17518	0.11479	0.16467		0.11209	0.06752	0.08001		PBS	0.123	0.039071	0.031247		PBS	1.42	1.56	1.13
			0.14051		0.08808	0.0823	0.08363			0.085	0.053972	0.214517			2.03	3.01	1.45
			0.14682		0.09937	0.08347	0.0804			0.055	0.207972	0.12163			0.39	1.65	1.89
			0.1701		0.10666	0.03022	0.07616		LPS	1.84	9.30943	5.17241		LPS	6.23	13.52	10.23
			0.15386		0.10717	0.05107	0.08376			2.75	11.2745	2.40741			7.12	16.74	7.34
						0.09288	0.09301			3.42	9.90237	5.93434			9.23	14.11	9.12
						0.09227	0.09055			2.22		2.36679
						0.07663	0.09258
						0.08528	0.09224
						0.08493			Fig. 2l
						0.08663			Group	Oc.S/BS (%)
										Malat1+/+	Malat1-/-	Malat1-/-; Malat1Tg/Tg
									PBS	1.21	2.42	1.47
										1.84	1.65	1.78
										0.57	1.12	0.66
									LPS	14.16	32.12	23.14
										15.56	30.11	18.52
										21.42	35.69	24.42

## Sheet: Fig.3
	Fig. 3a				Fig. 3c				Fig. 3e					Fig. 3g
	Photon flux ( p s–1)				Photon flux ( p s–1)				Group	Photon flux ( p s–1)				Photon flux ( p s–1)
	Malat1+/+	Malat1-/-	Malat1-/-; Malat1Tg/Tg		Malat1+/+	Malat1-/-	Malat1-/-; Malat1Tg/Tg			Malat1+/+	Malat1-/-	Malat1-/-; Malat1Tg/Tg		Malat1+/+	Malat1-/-	Malat1-/-; Malat1Tg/Tg
	28300000	60400000	34600000		4045000	10600000	6627000		day 0	47700	326000	108300		14300000	33300000	5470000
	31400000	69000000	49300000		1809000	4188000	168700			123000	38900	107500		3480000	67700000	3540000
	35300000	46100000	29900000		630400	21060000	24610			570000	278000	598000		12600000	26300000	19600000
	37500000	89700000	11400000		847200	7654000	22720			62700	707000	33300		8930000	11500000	30100000
	21500000	54700000	11500000		258700	2827000	23360			298000	60800	34400		32500000	34500000	17800000
	40000000	47600000			480100	13920000				341000	676000	84100		4360000	38200000	8180000
	27000000	37300000			850800	9754000				34800	698000	36100		17400000	27100000	7670000
	57600000	63800000				2096000				31300	98300	304000		8980000	15900000	4800000
		35700000				4269000				277000		780000		5070000
		25700000				2628000			day 16	588000	5600000	411000
		30400000								1850000	3920000	4600000
		85700000								1010000	7560000	864000
										2040000	5740000	7000000
										1940000	17500000	2550000
										2500000	6830000	5680000
										661000	26400000	769000
										1300000	45200000	303000
										3940000
	Fig. 3k				Fig. 3l
	Oc.N/B.Pm (1/mm)				Oc.S/BS (%)
	Malat1+/+	Malat1-/-	Malat1-/-; Malat1Tg/Tg		Malat1+/+	Malat1-/-	Malat1-/-; Malat1Tg/Tg
	4.30481	17.2988	7.11586		11.8721	35.9047	17.9982
	4.89155	15.0292	6.64118		16.992	28.2892	15.9257
	3.35264	12.2988	6.01956		10.2101	28.8389	15.8691
	6.28718	15.9761	5.8276		9.30569	39.2877	13.2234

## Sheet: Fig.5
	Fig. 5a				Fig. 5b					Fig. 5c					Fig. 5d
	Relative Malat1 levels				# of osteoclasts per well					Group	Relative Ctsk levels				Group	Relative Trap5 levels
	Malat1+/+	Malat1-/-	Malat1-/-; Malat1Tg/Tg		Malat1+/+	Malat1-/-	Malat1-/-; Malat1Tg/Tg				Malat1+/+	Malat1-/-	Malat1-/-; Malat1Tg/Tg			Malat1+/+	Malat1-/-	Malat1-/-; Malat1Tg/Tg
	0.986721	0.00175239	1.79181		15	65	12			RANKL -	1.17046	0.323011	0.540737		RANKL -	1.23306	1.13954	0.515783
	1.06141	0.00156018	1.8695		24	98	40				0.956633	0.731997	0.498818			1.36508	1.96815	1.00295
	0.95187	0.00132061	1.86583		25	90	22				0.872908	0.717908	0.31505			1.77592	1.52626	1.04092
					28	108	22
					30	99	41			RANKL +	460.084	1127.68	495.071		RANKL +	478.992	900.348	722.724
											458.195	757.45	337.738			426.776	1100.21	603.702
											485.584	1155.97	701.388			462.946	1228.08	654.255
	Fig. 5e				Fig. 5f					Fig. 5g					Fig. 5h
	Relative Malat1 levels				# of osteoclasts per well					# of nuclei per osteoclast					Group	Relative Ctsk levels
	Control	Malat1KD1	Malat1KD2		Control	Malat1KD1	Malat1KD2			Control	Malat1KD1	Malat1KD2				Control	Malat1KD
	1.17818	0.286951	0.437671		121	235	251			23	16	22			RANKL -	0.99713	0.993734
	0.893128	0.25331	0.45343		130	262	272			10	19	35				0.966478	1.67269
	0.92869	0.338288	0.400306		151	292	233			11	12	27				1.03639	1.36064
										16	27	16
										22	27	21			RANKL +	41.5016	59.1936
	Fig. 5i				Fig. 5l					14	15	16				45.1805	53.6906
	Group	Relative Trap5 levels			Group	Relative Nfatc1 levels				11	46	23				44.7573	56.6685
		Control	Malat1KD			Malat1+/+	Malat1-/-	Malat1-/-; Malat1Tg/Tg		14	14
	RANKL -	0.847591	1.32485		RANKL -	1.08758	0.869937	0.72318		25	19				Fig. 5m
		1.22066	1.23726			0.783739	0.881805	0.711486		14	13				Group	Relative Nfatc1 levels
		0.931753	1.18272			1.12868	1.18057	0.422133		20	28					Control	Malat1KD
										17	24				RANKL -	1.33082	0.904268
	RANKL +	30.316	49.5989		RANKL +	18.8326	64.5801	27.647		23	34					0.802606	1.09329
		35.3271	49.9545			16.6811	83.2391	27.7262		13	19					0.866575	0.967916
		31.2583	43.9157			20.8707	72.3974	27.1125		16
										16					RANKL +	19.4848	27.9597
																18.5748	33.9637
																14.0571	34.8903
	Fig. 5o					Fig. 5p					Fig. 5q
	Group		N1			Group		N3			# of osteoclasts per well
			% Input					% Input			Control	KD	KD+si#1	KD+si#2
			Control	Malat1KD				Control	Malat1KD		157	222	154	138
	RANKL -	IgG	0.084176	0.0682119		RANKL -	IgG	0.0552114	0.0417349		136	234	137	159
			0.0367954	0.0584284				0.0649161	0.0573352		144	240	125	166
			0.0217277	0.0604665				0.0217582	0.0477993
		Nfatc1	0.0557891	0.0831682			Nfatc1	0.0399215	0.0825902
			0.0261072	0.0966907				0.0497712	0.0660932
			0.0218407	0.0634231				0.0607645	0.0999125
	RANKL +	IgG	0.0420156	0.0400798		RANKL +	IgG	0.0157488	0.0338505
			0.0168687	0.104246				0.0196897	0.0261624
			0.0322222	0.0747845				0.0288942	0.0464485
		Nfatc1	0.136277	0.335302			Nfatc1	0.116274	0.189235
			0.15292	0.292583				0.152163	0.229183
			0.137946	0.403884				0.0885091	0.20453

## Sheet: Fig.6
	Fig. 6b				Fig. 6c				Fig. 6o					Fig. 6p
	Group	Fold enrichment			Group	Fold enrichment			Relative luciferase activity					Relative luciferase activity
		Malat1	U6			Malat1	U6		pGL-NC	pGL-NFAT	pGL-NFAT+ Nfatc1-CA	pGL-NFAT+ Tead3+Nfatc1-CA		pGL-NC	pGL-Ctsk-pro	pGL-Ctsk-pro+ Nfatc1-CA	pGL-Ctsk-pro+ Tead3+Nfatc1-CA
	IgG	2.08	1.05		IgG	0.92	1.02		1.02485	1.45754	8.48883	23.2105		1.02485	1.45754	21.2326	33.0997
		0.77	0.99			1.12	1		1.07394	0.876092	9.42764	26.3851		1.07394	0.876092	21.9423	35.2996
		0.62	0.96			0.96	0.98		0.901214	0.983193	8.95824	24.7978		0.901214	0.983193	19.0113	40.7789
	Pan-Tead	12.15	1.87		Tead3	5.23	0.84
		10.15	1.52			6.67	0.88
		8.06	1.47			4.91	0.8
	Fig. 6q					Fig. 6r
	Group	Relative NFAT luciferase activity				Group	Relative Ctsk-pro luciferase activity
		WT	KO	Rescue			WT	KO	Rescue
	Tead3 -	0.971839	0.99025	1.04627		Tead3 -	1.0836	1.47502	1.29096
		0.91881	0.745548	0.904489			0.80266	0.645506	0.831378
		1.10935	0.714268	0.928335			1.11374	1.60634	0.775378
	Tead3 20	1.13817	2.10645	1.23435		Tead3 20	2.75253	4.83921	3.58651
		1.28163	1.81106	1.25934			3.44214	4.41773	4.35302
		1.39692	2.40385	1.60795			2.44875	5.04595	3.6674
	Tead3 100	2.63812	6.25399	2.93898		Tead3 100	4.71049	7.11341	3.93168
		2.85442	5.73468	2.42055			4.6108	6.89772	5.05007
		2.79022	6.49907	2.42572			4.35957	7.96777	4.39787

## Sheet: Fig.7
	Fig. 7b															Fig. 7d
	Relative Tead3 levels															# of osteoclasts per well
	dcas9	sgacCon	sgac1	sgac2	sgac3	sgac4	sgac5	sgac6	sgac7	sgac8	sgac9	sgac10	sgac11	sgac12		sgacCon	sgac6	sgac10
	1.20854	1.45699	4.15299	4.67935	10.7194	8.45629	9.94022	55.4776	4.05878	3.33008	8.35995	35.1793	9.32623	23.8995		243	353	367
	1.0269	2.75819	4.27572	5.68967	9.93518	10.2581	10.4722	46.7698	4.09818	3.89146	6.50726	28.099	15.2695	16.4756		222	443	389
	0.764564	1.3014	3.95868	5.41256	11.9666	11.0251	10.8431	51.1167	2.78011	3.77137	7.13623	27.5788	13.6543	17.9188		269	421	399
	Fig. 7e				Fig. 7f				Fig. 7g				Fig. 7k				Fig. 7o
	Group	Relative Nfatc1 levels			Group	Relative Trap5 levels			Group	Relative Ctsk levels			# of osteoclasts per well				# of osteoclasts per well
		sgacCon	Tead3sgac10			sgacCon	Tead3sgac10			sgacCon	Tead3sgac10		NC	si Tead3 #1	si Tead3 #2		Control	KD	KD+si#1	KD+si#2
	RANKL -	1.17502	1.26025		RANKL -	1.36408	1.5401		RANKL -	0.848526	1.44695		219	135	146		123	190	124	99
		0.938009	1.42479			0.994658	2.0123			1.05667	1.10131		223	126	156		110	178	114	123
		0.886974	1.33177			0.641257	1.57821			1.09481	1.27364		180	111	159		99	187	121	102
	RANKL +	3.11062	5.60956		RANKL +	40.3559	49.0469		RANKL +	12.128	20.695
		3.16858	5.71999			38.9989	54.458			10.7652	24.3345
		2.97258	5.49407			36.9744	52.1773			10.3728	24.8027

## Sheet: Sup Fig.1
	Sup Fig. 1b				Sup Fig. 1d
	MALAT1 expression levels				Malat1 expression levels
	HSC	MPP	CMP		HSC	MPP1	MPP2	MPP3	MPP4
	11.5399	9.42461	8.54357		10.792	9.90051	9.39667	9.77763	9.79537
	11.5374	9.92863	9.79819		10.79	9.61772	9.21616	9.25284	9.24712
	11.5285	11.0088	9.10166		9.55475	9.16408	9.66344	8.707	9.64777
	11.9992	11.0288			10.1804	9.50613	9.13493	9.28815	8.82662
	12.0127	11.0163
	12.0179	10.9233
	12.0097	10.8848
	10.9902	10.8897
	10.9777	10.8943
	10.9801
	10.9872

## Sheet: Sup Fig.2
	Sup Fig. 2a					Sup Fig. 2b				Sup Fig. 2c				Sup Fig. 2d				Sup Fig. 2e
	Group	Relative Malat1 levels				BV/TV (%)				BV/TV (%)				Tb.N (1/mm)				Tb.N (1/mm)
		Malat1+/+	Malat1-/-	Malat1-/-; Malat1Tg/Tg		Malat1+/+	Malat1-/-	Malat1-/-; Malat1Tg/Tg		Malat1+/+	Malat1-/-	Malat1-/-; Malat1Tg/Tg		Malat1+/+	Malat1-/-	Malat1-/-; Malat1Tg/Tg		Malat1+/+	Malat1-/-	Malat1-/-; Malat1Tg/Tg
	Bone marrow	0.898209	0.000521	0.259979		12.279	5.82361	15.185		3.3759	2.8517	1.7424		1.74719	1.38447	3.01199		0.904183	0.790755	0.461467
		1.14283	0.00214	0.233832		16.3427	6.25675	14.992		4.7532	3.468	3.2261		2.27085	1.5583	3.63566		0.996532	0.72588	0.813448
		0.95896	0.000917	0.19649		21.9704	8.0222	12.23		7.8818	3.2114	2.6852		3.29376	1.6224	2.57275		1.68343	0.751291	0.785289
	Stomach	0.896975	0.028443	0.325996		17.9075	10.4305	10.6732		5.9399	2.9401	3.3935		3.10383	2.25672	2.45909		1.45708	0.754428	0.923351
		0.824879	0.030601	0.290584		19.6644	8.10912	27.3042		6.2317	0.2767	3.9115		3.15749	1.50257	4.12851		1.54841	0.0970053	0.975736
		0.775481	0.030383	0.3109		20.5941	11.4604	21.2716		6.6807	0.4631	2.6698		3.45109	2.157	3.4938		1.70987	0.150672	0.737489
	Colon	0.666606	0.103626	0.665248		26.174	8.10066	12.6228		6.3664	1.1929	2.8621		4.15297	2.0402	2.4005		1.35916	0.41032	0.816818
		0.794203	0.10997	0.619276		26.9668	8.39737	11.0411		6.7118	1.4231	5.5968		4.1886	2.19313	2.28681		1.67918	0.500233	1.32684
		0.643014	0.110195	0.721299		20.3099	7.55307	20.5308		8.5285	2.0461	2.8775		3.2509	1.58555	3.17668		1.66646	0.536156	0.651359
	Small intestine	0.505122	0.00146	0.410068		23.7043	10.1575	22.1566		7.8911	3.2075	2.4121		3.56022	2.17069	3.70902		1.78037	0.814792	0.482962
		0.459882	0.001555	0.413979				19.1904		4.9501	2.9949	3.4247				2.9634		1.38246	0.872493	0.804358
		0.48254	0.00164	0.519543				20.5626		6.9952	3.5361	3.5375				3.27398		1.69113	1.02984	0.949104
	Liver	0.149481	0.000239	0.402202				26.3313		6.8246	1.0464	2.7901				4.27614		1.55765	0.385539	0.622416
		0.118826	0.000232	0.364974				22.1466		6.9163	0.7165	3.1979				4.42619		1.79315	0.234783	0.746559
		0.128826	0.000136	0.406564							2.9206	4.0788							0.930737	0.980233
	Pancreas	0.07832	0.000782	0.138041							2.7694	4.202							0.844958	1.06478
		0.037472	0.000241	0.136186							2.0914	5.8421							0.581803	1.19842
		0.098458	0.000739	0.194843							2.7151	5.0661							0.797229	1.18089
											2.6404								0.658018
											3.4381								0.881075
	Sup Fig. 2f				Sup Fig. 2g					Sup Fig. 2h				Sup Fig. 2k				Sup Fig. 2l
	Tb.Th (mm)				Tb.Th (mm)					Serum TRAP5b (U/L)				Bone density (g/cm3)				BV/TV (%)
	Malat1+/+	Malat1-/-	Malat1-/-; Malat1Tg/Tg		Malat1+/+	Malat1-/-	Malat1-/-; Malat1Tg/Tg			Malat1+/+	Malat1-/-	Malat1-/-; Malat1Tg/Tg		Malat1+/+	Malat1-/-	Malat1-/-; Malat1Tg/Tg		Malat1+/+	Malat1-/-	Malat1-/-; Malat1Tg/Tg
	0.070278	0.0420637	0.050415		0.03734	0.03606	0.03776			1.17784	3.6243	2.35202		0.09066	0.08944	0.09473		18.9558	18.2356	19.4144
	0.071967	0.0401511	0.041236		0.0477	0.04778	0.03966			3.24507	3.64272	2.86323		0.09758	0.08508	0.08765		18.5118	14.7207	17.2309
	0.066703	0.0494466	0.047537		0.04682	0.04275	0.03419			2.84625	3.90401	2.88024		0.08639	0.09264	0.08308		15.7654	19.2822	13.5093
	0.057695	0.0462198	0.043403		0.04077	0.03897	0.03675			1.94748	4.03705	2.00828		0.09685	0.08641	0.09649		20.1092	16.8901	20.8639
	0.062279	0.0539684	0.066136		0.04025	0.02853	0.04009			1.97781		3.49629		0.11159	0.05815	0.09028		22.3309	9.20855	16.323
	0.059674	0.0531312	0.060884		0.03907	0.03074	0.0362							0.10664	0.06798	0.09114		20.5883	13.8821	17.168
	0.063025	0.0397052	0.052584		0.04684	0.02907	0.03504							0.08746	0.07956	0.1002		19.7945	14.1647	21.4644
	0.064381	0.0382894	0.048282		0.03997	0.02845	0.04218							0.09416	0.08781	0.11529		18.8976	14.803	25.4766
	0.062475	0.047637	0.06463		0.05118	0.03816	0.04418							0.11144	0.08176	0.08753		21.1312	17.8899	13.67
	0.066581	0.0467939	0.059737		0.04432	0.03937	0.04994							0.09364	0.08615	0.08872		25.3037	12.6104	16.5468
			0.064758		0.03581	0.03433	0.04258							0.10066	0.0927	0.0926		21.1636	17.5544	21.007
			0.062806		0.04136	0.03434	0.03727							0.08741	0.0714	0.11072		21.9993	9.82915	24.9793
			0.061577		0.04381	0.02714	0.04483							0.10096	0.08698	0.10619		16.9861	14.9665	22.8967
			0.050035		0.03857	0.03052	0.04284							0.08473	0.08793	0.0812		20.5735	15.5624	21.3447
						0.03138	0.04161							0.09634	0.08262	0.1222		19.9284	12.4013	26.837
						0.03278	0.03946							0.10005	0.09128	0.09776		22.9432	16.4397	23.1827
						0.03595	0.04875							0.10297	0.0816			20.8834	14.5254
						0.03406	0.0429								0.09308			21.3335	15.433
						0.04013									0.07034				9.18309
						0.03902									0.08769				12.7897
															0.08161				10.6473
	Sup Fig. 2m				Sup Fig. 2n										0.08089				14.1148
	Tb.N (1/mm)				Tb.th (mm)										0.08308				12.9429
	Malat1+/+	Malat1-/-	Malat1-/-; Malat1Tg/Tg		Malat1+/+	Malat1-/-	Malat1-/-; Malat1Tg/Tg								0.07715				11.193
	2.87666	2.71016	2.89221		0.038495	0.0393071	0.039214								0.08397				14.4099
	2.78505	2.43344	2.72831		0.038829	0.0353388	0.036894								0.0779				13.3472
	2.11526	2.8936	2.15506		0.04354	0.038928	0.03662								0.07912				11.3194
	2.74042	2.7311	2.86824		0.042867	0.0361277	0.042494								0.07595				10.9222
	2.69947	1.46732	2.27248		0.048325	0.0366618	0.041961								0.0923				13.9681
	2.86264	1.85243	2.49406		0.042014	0.0437784	0.040212								0.08973				17.0153
	2.63877	2.22264	2.90116		0.043822	0.0372293	0.043221								0.07046				9.15359
	2.75232	2.31523	3.44456		0.04011	0.0373509	0.043207								0.06754				9.6685
	3.01166	3.06757	2.16635		0.040989	0.034069	0.036863
	3.53879	1.61468	2.45572		0.041771	0.0456234	0.039362
	2.76846	2.45672	2.68421		0.044658	0.0417422	0.045719
	3.05535	1.99143	3.48628		0.042062	0.0288334	0.041857
	2.33334	2.50559	3.17964		0.042527	0.0348943	0.042067
	2.85667	2.38295	2.09191		0.042072	0.0381511	0.059606
	2.80667	2.00435	3.57577		0.041479	0.0361441	0.043844
	3.15471	2.74061	3.32656		0.042486	0.0350424	0.040711
	2.24106	2.2402			0.054437	0.0378782
	2.99691	2.59632			0.041585	0.0347247
		1.34503				0.0398843
		2.19026				0.0341122
		1.70237				0.036537
		2.14895				0.0383702
		2.04532				0.0369672
		2.0183				0.0323973
		2.3825				0.0353324
		2.27106				0.0343327
		1.6074				0.0411381
		1.80169				0.0354142
		2.10808				0.0387076
		2.6702				0.0372256
		1.6206				0.0329961
		1.50351				0.0375663

## Sheet: Sup Fig.3
	Sup Fig. 3b				Sup Fig. 3c				Sup Fig. 3e				Sup Fig. 3g
	N.Ob/B.Pm (1/mm)				Absorbance (405 nm)				ALP activity (mU/mL)				MAR (µm/day)
	Malat1+/+	Malat1-/-	Malat1-/-; Malat1Tg/Tg		Malat1+/+	Malat1-/-	Malat1-/-; Malat1Tg/Tg		Malat1+/+	Malat1-/-	Malat1-/-; Malat1Tg/Tg		Malat1+/+	Malat1-/-	Malat1-/-; Malat1Tg/Tg
	14.637	24.28	22.403		1.121	0.952333	0.959667		0.3232	0.3713	0.3999		1.313	1.349	1.704
	27.174	24.953	21.393		1.01467	0.951	0.972667		0.2764	0.2855	0.4363		1.402	1.643	1.383
	16.573	21.688			1.01833	0.967333	0.912333		0.266	0.2543	0.3375		1.217	1.39	1.138

## Sheet: Sup Fig.5
	Sup Fig. 5a
	Relative Malat1 levels
	Control sg1	Control sg2	Malat1 sg1	Malat1 sg2	Malat1 sg3	Malat1 sg4	Malat1 sg5	Malat1 sg6	Malat1 sg7	Malat1 sg8	Malat1 sg9	Malat1 sg10	Malat1 sg11
	1.19534	1.01395	0.208946	0.0401739	0.0841155	0.189121	0.107856	0.287044	0.551697	0.479017	0.178882	0.81381	0.675019
	1.01384	1.02899	0.244326	0.0423884	0.090545	0.182567	0.121631	0.282119	0.57258	0.460752	0.211766	0.774388	0.673015
	1.11157	0.957061	0.212233	0.035254	0.0950091	0.185247	0.119613	0.275758	0.542979	0.4798	0.179843	0.707902	0.745155
	Sup Fig. 5e					Sup Fig. 5f
	Group		Nfatc1			Group		Acp5
			% Input					% Input
			Control	Malat1KD				Control	Malat1KD
	RANKL -	IgG	0.0199	0.0268		RANKL -	IgG	0.0485	0.0106
			0.0271	0.0226				0.0124	0.0164
			0.0447	0.0276				0.042	0.029
		Nfatc1	0.0184	0.0187			Nfatc1	0.0301	0.0539
			0.019	0.017				0.0323	0.0245
			0.0206	0.0135				0.0066	0.0144
	RANKL +	IgG	0.0302	0.0249		RANKL +	IgG	0.0677	0.1101
			0.0166	0.0428				0.0717	0.1072
			0.0119	0.0252				0.0893	0.0915
		Nfatc1	0.1075	0.1775			Nfatc1	0.27	0.9079
			0.127	0.1642				0.3507	0.5533
			0.1145	0.1695				0.1908	0.5221

[truncated: 5 more sheets: Sup Fig.6, Sup Fig.7, Sup Fig.8, Sup Fig.9, Sup Fig.10]
